# Supplementary material for: A semi-automatic three-dimensional technique using a regionalized facial template enables facial growth assessment in healthy children from 1.5 to 5.0 years of age
Source: PeerJ. 2022 Jun 7;10:e13281. doi: 10.7717/peerj.13281 (PMC9186324; doi:10.7717/peerj.13281)
Supplement: Supplemental Information 1 [file peerj-10-13281-s001.zip]

Archive with 951 entries (928 files):
- Sub/
- Sub/Landmark/
- Sub/Landmark/Inter Observer/
- Sub/Landmark/Inter Observer/Observer 1, Round 1/
- Sub/Landmark/Inter Observer/Observer 1, Round 1/Final Alignment/
- Sub/Landmark/Inter Observer/Observer 1, Round 1/Final Alignment/1-1.txt
- Sub/Landmark/Inter Observer/Observer 1, Round 1/Final Alignment/1-10.txt
- Sub/Landmark/Inter Observer/Observer 1, Round 1/Final Alignment/1-11.txt
- Sub/Landmark/Inter Observer/Observer 1, Round 1/Final Alignment/1-12.txt
- Sub/Landmark/Inter Observer/Observer 1, Round 1/Final Alignment/1-13.txt
- Sub/Landmark/Inter Observer/Observer 1, Round 1/Final Alignment/1-14.txt
- Sub/Landmark/Inter Observer/Observer 1, Round 1/Final Alignment/1-15.txt
- Sub/Landmark/Inter Observer/Observer 1, Round 1/Final Alignment/1-16.txt
- Sub/Landmark/Inter Observer/Observer 1, Round 1/Final Alignment/1-17.txt
- Sub/Landmark/Inter Observer/Observer 1, Round 1/Final Alignment/1-18.txt
- Sub/Landmark/Inter Observer/Observer 1, Round 1/Final Alignment/1-19.txt
- Sub/Landmark/Inter Observer/Observer 1, Round 1/Final Alignment/1-2.txt
- Sub/Landmark/Inter Observer/Observer 1, Round 1/Final Alignment/1-20.txt
- Sub/Landmark/Inter Observer/Observer 1, Round 1/Final Alignment/1-3.txt
- Sub/Landmark/Inter Observer/Observer 1, Round 1/Final Alignment/1-4.txt
- Sub/Landmark/Inter Observer/Observer 1, Round 1/Final Alignment/1-5.txt
- Sub/Landmark/Inter Observer/Observer 1, Round 1/Final Alignment/1-6.txt
- Sub/Landmark/Inter Observer/Observer 1, Round 1/Final Alignment/1-7.txt
- Sub/Landmark/Inter Observer/Observer 1, Round 1/Final Alignment/1-8.txt
- Sub/Landmark/Inter Observer/Observer 1, Round 1/Final Alignment/1-9.txt
- Sub/Landmark/Inter Observer/Observer 1, Round 1/First Alignment/
- Sub/Landmark/Inter Observer/Observer 1, Round 1/First Alignment/20-1.txt
- Sub/Landmark/Inter Observer/Observer 1, Round 1/First Alignment/20-10.txt
- Sub/Landmark/Inter Observer/Observer 1, Round 1/First Alignment/20-11.txt
- Sub/Landmark/Inter Observer/Observer 1, Round 1/First Alignment/20-12.txt
- Sub/Landmark/Inter Observer/Observer 1, Round 1/First Alignment/20-13.txt
- Sub/Landmark/Inter Observer/Observer 1, Round 1/First Alignment/20-14.txt
- Sub/Landmark/Inter Observer/Observer 1, Round 1/First Alignment/20-15.txt
- Sub/Landmark/Inter Observer/Observer 1, Round 1/First Alignment/20-16.txt
- Sub/Landmark/Inter Observer/Observer 1, Round 1/First Alignment/20-17.txt
- Sub/Landmark/Inter Observer/Observer 1, Round 1/First Alignment/20-18.txt
- Sub/Landmark/Inter Observer/Observer 1, Round 1/First Alignment/20-19.txt
- Sub/Landmark/Inter Observer/Observer 1, Round 1/First Alignment/20-2.txt
- Sub/Landmark/Inter Observer/Observer 1, Round 1/First Alignment/20-20.txt
- Sub/Landmark/Inter Observer/Observer 1, Round 1/First Alignment/20-3.txt
- Sub/Landmark/Inter Observer/Observer 1, Round 1/First Alignment/20-4.txt
- Sub/Landmark/Inter Observer/Observer 1, Round 1/First Alignment/20-5.txt
- Sub/Landmark/Inter Observer/Observer 1, Round 1/First Alignment/20-6.txt
- Sub/Landmark/Inter Observer/Observer 1, Round 1/First Alignment/20-7.txt
- Sub/Landmark/Inter Observer/Observer 1, Round 1/First Alignment/20-8.txt
- Sub/Landmark/Inter Observer/Observer 1, Round 1/First Alignment/20-9.txt
- Sub/Landmark/Inter Observer/Observer 1, Round 1/Raw/
- Sub/Landmark/Inter Observer/Observer 1, Round 1/Raw/1-1.txt
- Sub/Landmark/Inter Observer/Observer 1, Round 1/Raw/1-10.txt
- Sub/Landmark/Inter Observer/Observer 1, Round 1/Raw/1-11.txt
- Sub/Landmark/Inter Observer/Observer 1, Round 1/Raw/1-12.txt
- Sub/Landmark/Inter Observer/Observer 1, Round 1/Raw/1-13.txt
- Sub/Landmark/Inter Observer/Observer 1, Round 1/Raw/1-14.txt
- Sub/Landmark/Inter Observer/Observer 1, Round 1/Raw/1-15.txt
- Sub/Landmark/Inter Observer/Observer 1, Round 1/Raw/1-16.txt
- Sub/Landmark/Inter Observer/Observer 1, Round 1/Raw/1-17.txt
- Sub/Landmark/Inter Observer/Observer 1, Round 1/Raw/1-18.txt
- Sub/Landmark/Inter Observer/Observer 1, Round 1/Raw/1-19.txt
- Sub/Landmark/Inter Observer/Observer 1, Round 1/Raw/1-2.txt
- Sub/Landmark/Inter Observer/Observer 1, Round 1/Raw/1-20.txt
- Sub/Landmark/Inter Observer/Observer 1, Round 1/Raw/1-3.txt
- Sub/Landmark/Inter Observer/Observer 1, Round 1/Raw/1-4.txt
- Sub/Landmark/Inter Observer/Observer 1, Round 1/Raw/1-5.txt
- Sub/Landmark/Inter Observer/Observer 1, Round 1/Raw/1-6.txt
- Sub/Landmark/Inter Observer/Observer 1, Round 1/Raw/1-7.txt
- Sub/Landmark/Inter Observer/Observer 1, Round 1/Raw/1-8.txt
- Sub/Landmark/Inter Observer/Observer 1, Round 1/Raw/1-9.txt
- Sub/Landmark/Inter Observer/Observer 1, Round 2/
- Sub/Landmark/Inter Observer/Observer 1, Round 2/Final Alignment/
- Sub/Landmark/Inter Observer/Observer 1, Round 2/Final Alignment/1-1.txt
- Sub/Landmark/Inter Observer/Observer 1, Round 2/Final Alignment/1-10.txt
- Sub/Landmark/Inter Observer/Observer 1, Round 2/Final Alignment/1-11.txt
- Sub/Landmark/Inter Observer/Observer 1, Round 2/Final Alignment/1-12.txt
- Sub/Landmark/Inter Observer/Observer 1, Round 2/Final Alignment/1-13.txt
- Sub/Landmark/Inter Observer/Observer 1, Round 2/Final Alignment/1-14.txt
- Sub/Landmark/Inter Observer/Observer 1, Round 2/Final Alignment/1-15.txt
- Sub/Landmark/Inter Observer/Observer 1, Round 2/Final Alignment/1-16.txt
- Sub/Landmark/Inter Observer/Observer 1, Round 2/Final Alignment/1-17.txt
- Sub/Landmark/Inter Observer/Observer 1, Round 2/Final Alignment/1-18.txt
- Sub/Landmark/Inter Observer/Observer 1, Round 2/Final Alignment/1-19.txt
- Sub/Landmark/Inter Observer/Observer 1, Round 2/Final Alignment/1-2.txt
- Sub/Landmark/Inter Observer/Observer 1, Round 2/Final Alignment/1-20.txt
- Sub/Landmark/Inter Observer/Observer 1, Round 2/Final Alignment/1-3.txt
- Sub/Landmark/Inter Observer/Observer 1, Round 2/Final Alignment/1-4.txt
- Sub/Landmark/Inter Observer/Observer 1, Round 2/Final Alignment/1-5.txt
- Sub/Landmark/Inter Observer/Observer 1, Round 2/Final Alignment/1-6.txt
- Sub/Landmark/Inter Observer/Observer 1, Round 2/Final Alignment/1-7.txt
- Sub/Landmark/Inter Observer/Observer 1, Round 2/Final Alignment/1-8.txt
- Sub/Landmark/Inter Observer/Observer 1, Round 2/Final Alignment/1-9.txt
- Sub/Landmark/Inter Observer/Observer 1, Round 2/First Alignment/
- Sub/Landmark/Inter Observer/Observer 1, Round 2/First Alignment/1-1.txt
- Sub/Landmark/Inter Observer/Observer 1, Round 2/First Alignment/1-10.txt
- Sub/Landmark/Inter Observer/Observer 1, Round 2/First Alignment/1-11.txt
- Sub/Landmark/Inter Observer/Observer 1, Round 2/First Alignment/1-12.txt
- Sub/Landmark/Inter Observer/Observer 1, Round 2/First Alignment/1-13.txt
- Sub/Landmark/Inter Observer/Observer 1, Round 2/First Alignment/1-14.txt
- Sub/Landmark/Inter Observer/Observer 1, Round 2/First Alignment/1-15.txt
- Sub/Landmark/Inter Observer/Observer 1, Round 2/First Alignment/1-16.txt
- Sub/Landmark/Inter Observer/Observer 1, Round 2/First Alignment/1-17.txt
- Sub/Landmark/Inter Observer/Observer 1, Round 2/First Alignment/1-18.txt
- Sub/Landmark/Inter Observer/Observer 1, Round 2/First Alignment/1-19.txt
- Sub/Landmark/Inter Observer/Observer 1, Round 2/First Alignment/1-2.txt
- Sub/Landmark/Inter Observer/Observer 1, Round 2/First Alignment/1-20.txt
- Sub/Landmark/Inter Observer/Observer 1, Round 2/First Alignment/1-3.txt
- Sub/Landmark/Inter Observer/Observer 1, Round 2/First Alignment/1-4.txt
- Sub/Landmark/Inter Observer/Observer 1, Round 2/First Alignment/1-5.txt
- Sub/Landmark/Inter Observer/Observer 1, Round 2/First Alignment/1-6.txt
- Sub/Landmark/Inter Observer/Observer 1, Round 2/First Alignment/1-7.txt
- Sub/Landmark/Inter Observer/Observer 1, Round 2/First Alignment/1-8.txt
- Sub/Landmark/Inter Observer/Observer 1, Round 2/First Alignment/1-9.txt
- Sub/Landmark/Inter Observer/Observer 1, Round 2/Raw/
- Sub/Landmark/Inter Observer/Observer 1, Round 2/Raw/1-1.txt
- Sub/Landmark/Inter Observer/Observer 1, Round 2/Raw/1-10.txt
- Sub/Landmark/Inter Observer/Observer 1, Round 2/Raw/1-11.txt
- Sub/Landmark/Inter Observer/Observer 1, Round 2/Raw/1-12.txt
- Sub/Landmark/Inter Observer/Observer 1, Round 2/Raw/1-13.txt
- Sub/Landmark/Inter Observer/Observer 1, Round 2/Raw/1-14.txt
- Sub/Landmark/Inter Observer/Observer 1, Round 2/Raw/1-15.txt
- Sub/Landmark/Inter Observer/Observer 1, Round 2/Raw/1-16.txt
- Sub/Landmark/Inter Observer/Observer 1, Round 2/Raw/1-17.txt
- Sub/Landmark/Inter Observer/Observer 1, Round 2/Raw/1-18.txt
- Sub/Landmark/Inter Observer/Observer 1, Round 2/Raw/1-19.txt
- Sub/Landmark/Inter Observer/Observer 1, Round 2/Raw/1-2.txt
- Sub/Landmark/Inter Observer/Observer 1, Round 2/Raw/1-20.txt
- Sub/Landmark/Inter Observer/Observer 1, Round 2/Raw/1-3.txt
- Sub/Landmark/Inter Observer/Observer 1, Round 2/Raw/1-4.txt
- Sub/Landmark/Inter Observer/Observer 1, Round 2/Raw/1-5.txt
- Sub/Landmark/Inter Observer/Observer 1, Round 2/Raw/1-6.txt
- Sub/Landmark/Inter Observer/Observer 1, Round 2/Raw/1-7.txt
- Sub/Landmark/Inter Observer/Observer 1, Round 2/Raw/1-8.txt
- Sub/Landmark/Inter Observer/Observer 1, Round 2/Raw/1-9.txt
- Sub/Landmark/Inter Observer/Observer 2, Round 1/
- Sub/Landmark/Inter Observer/Observer 2, Round 1/Final Alignment/
- Sub/Landmark/Inter Observer/Observer 2, Round 1/Final Alignment/1-1.txt
- Sub/Landmark/Inter Observer/Observer 2, Round 1/Final Alignment/1-10.txt
- Sub/Landmark/Inter Observer/Observer 2, Round 1/Final Alignment/1-11.txt
- Sub/Landmark/Inter Observer/Observer 2, Round 1/Final Alignment/1-12.txt
- Sub/Landmark/Inter Observer/Observer 2, Round 1/Final Alignment/1-13.txt
- Sub/Landmark/Inter Observer/Observer 2, Round 1/Final Alignment/1-14.txt
- Sub/Landmark/Inter Observer/Observer 2, Round 1/Final Alignment/1-15.txt
- Sub/Landmark/Inter Observer/Observer 2, Round 1/Final Alignment/1-16.txt
- Sub/Landmark/Inter Observer/Observer 2, Round 1/Final Alignment/1-17.txt
- Sub/Landmark/Inter Observer/Observer 2, Round 1/Final Alignment/1-18.txt
- Sub/Landmark/Inter Observer/Observer 2, Round 1/Final Alignment/1-19.txt
- Sub/Landmark/Inter Observer/Observer 2, Round 1/Final Alignment/1-2.txt
- Sub/Landmark/Inter Observer/Observer 2, Round 1/Final Alignment/1-20.txt
- Sub/Landmark/Inter Observer/Observer 2, Round 1/Final Alignment/1-3.txt
- Sub/Landmark/Inter Observer/Observer 2, Round 1/Final Alignment/1-4.txt
- Sub/Landmark/Inter Observer/Observer 2, Round 1/Final Alignment/1-5.txt
- Sub/Landmark/Inter Observer/Observer 2, Round 1/Final Alignment/1-6.txt
- Sub/Landmark/Inter Observer/Observer 2, Round 1/Final Alignment/1-7.txt
- Sub/Landmark/Inter Observer/Observer 2, Round 1/Final Alignment/1-8.txt
- Sub/Landmark/Inter Observer/Observer 2, Round 1/Final Alignment/1-9.txt
- Sub/Landmark/Inter Observer/Observer 2, Round 1/First Alignment/
- Sub/Landmark/Inter Observer/Observer 2, Round 1/First Alignment/1-1.txt
- Sub/Landmark/Inter Observer/Observer 2, Round 1/First Alignment/1-10.txt
- Sub/Landmark/Inter Observer/Observer 2, Round 1/First Alignment/1-11.txt
- Sub/Landmark/Inter Observer/Observer 2, Round 1/First Alignment/1-12.txt
- Sub/Landmark/Inter Observer/Observer 2, Round 1/First Alignment/1-13.txt
- Sub/Landmark/Inter Observer/Observer 2, Round 1/First Alignment/1-14.txt
- Sub/Landmark/Inter Observer/Observer 2, Round 1/First Alignment/1-15.txt
- Sub/Landmark/Inter Observer/Observer 2, Round 1/First Alignment/1-16.txt
- Sub/Landmark/Inter Observer/Observer 2, Round 1/First Alignment/1-17.txt
- Sub/Landmark/Inter Observer/Observer 2, Round 1/First Alignment/1-18.txt
- Sub/Landmark/Inter Observer/Observer 2, Round 1/First Alignment/1-19.txt
- Sub/Landmark/Inter Observer/Observer 2, Round 1/First Alignment/1-2.txt
- Sub/Landmark/Inter Observer/Observer 2, Round 1/First Alignment/1-20.txt
- Sub/Landmark/Inter Observer/Observer 2, Round 1/First Alignment/1-3.txt
- Sub/Landmark/Inter Observer/Observer 2, Round 1/First Alignment/1-4.txt
- Sub/Landmark/Inter Observer/Observer 2, Round 1/First Alignment/1-5.txt
- Sub/Landmark/Inter Observer/Observer 2, Round 1/First Alignment/1-6.txt
- Sub/Landmark/Inter Observer/Observer 2, Round 1/First Alignment/1-7.txt
- Sub/Landmark/Inter Observer/Observer 2, Round 1/First Alignment/1-8.txt
- Sub/Landmark/Inter Observer/Observer 2, Round 1/First Alignment/1-9.txt
- Sub/Landmark/Inter Observer/Observer 2, Round 1/Raw/
- Sub/Landmark/Inter Observer/Observer 2, Round 1/Raw/1-1.txt
- Sub/Landmark/Inter Observer/Observer 2, Round 1/Raw/1-10.txt
- Sub/Landmark/Inter Observer/Observer 2, Round 1/Raw/1-11.txt
- Sub/Landmark/Inter Observer/Observer 2, Round 1/Raw/1-12.txt
- Sub/Landmark/Inter Observer/Observer 2, Round 1/Raw/1-13.txt
- Sub/Landmark/Inter Observer/Observer 2, Round 1/Raw/1-14.txt
- Sub/Landmark/Inter Observer/Observer 2, Round 1/Raw/1-15.txt
- Sub/Landmark/Inter Observer/Observer 2, Round 1/Raw/1-16.txt
- Sub/Landmark/Inter Observer/Observer 2, Round 1/Raw/1-17.txt
- Sub/Landmark/Inter Observer/Observer 2, Round 1/Raw/1-18.txt
- Sub/Landmark/Inter Observer/Observer 2, Round 1/Raw/1-19.txt
- Sub/Landmark/Inter Observer/Observer 2, Round 1/Raw/1-2.txt
- Sub/Landmark/Inter Observer/Observer 2, Round 1/Raw/1-20.txt
- Sub/Landmark/Inter Observer/Observer 2, Round 1/Raw/1-3.txt
- Sub/Landmark/Inter Observer/Observer 2, Round 1/Raw/1-4.txt
- Sub/Landmark/Inter Observer/Observer 2, Round 1/Raw/1-5.txt
- Sub/Landmark/Inter Observer/Observer 2, Round 1/Raw/1-6.txt
- Sub/Landmark/Inter Observer/Observer 2, Round 1/Raw/1-7.txt
- Sub/Landmark/Inter Observer/Observer 2, Round 1/Raw/1-8.txt
- Sub/Landmark/Inter Observer/Observer 2, Round 1/Raw/1-9.txt
- Sub/Landmark/Landmarks all patient Raw/
- Sub/Landmark/Landmarks all patient Raw/1-1.txt
- Sub/Landmark/Landmarks all patient Raw/1-10.txt
- Sub/Landmark/Landmarks all patient Raw/1-11.txt
- Sub/Landmark/Landmarks all patient Raw/1-12.txt
- Sub/Landmark/Landmarks all patient Raw/1-13.txt
- Sub/Landmark/Landmarks all patient Raw/1-14.txt
- Sub/Landmark/Landmarks all patient Raw/1-15.txt
- Sub/Landmark/Landmarks all patient Raw/1-16.txt
- Sub/Landmark/Landmarks all patient Raw/1-17.txt
- Sub/Landmark/Landmarks all patient Raw/1-18.txt
- Sub/Landmark/Landmarks all patient Raw/1-19.txt
- Sub/Landmark/Landmarks all patient Raw/1-2.txt
- Sub/Landmark/Landmarks all patient Raw/1-20.txt
- Sub/Landmark/Landmarks all patient Raw/1-21.txt
- Sub/Landmark/Landmarks all patient Raw/1-22.txt
- Sub/Landmark/Landmarks all patient Raw/1-23.txt
- Sub/Landmark/Landmarks all patient Raw/1-24.txt
- Sub/Landmark/Landmarks all patient Raw/1-25.txt
- Sub/Landmark/Landmarks all patient Raw/1-26.txt
- Sub/Landmark/Landmarks all patient Raw/1-27.txt
- Sub/Landmark/Landmarks all patient Raw/1-28.txt
- Sub/Landmark/Landmarks all patient Raw/1-29.txt
- Sub/Landmark/Landmarks all patient Raw/1-3.txt
- Sub/Landmark/Landmarks all patient Raw/1-30.txt
- Sub/Landmark/Landmarks all patient Raw/1-31.txt
- Sub/Landmark/Landmarks all patient Raw/1-32.txt
- Sub/Landmark/Landmarks all patient Raw/1-33.txt
- Sub/Landmark/Landmarks all patient Raw/1-34.txt
- Sub/Landmark/Landmarks all patient Raw/1-35.txt
- Sub/Landmark/Landmarks all patient Raw/1-36.txt
- Sub/Landmark/Landmarks all patient Raw/1-37.txt
- Sub/Landmark/Landmarks all patient Raw/1-38.txt
- Sub/Landmark/Landmarks all patient Raw/1-39.txt
- Sub/Landmark/Landmarks all patient Raw/1-4.txt
- Sub/Landmark/Landmarks all patient Raw/1-40.txt
- Sub/Landmark/Landmarks all patient Raw/1-41.txt
- Sub/Landmark/Landmarks all patient Raw/1-42.txt
- Sub/Landmark/Landmarks all patient Raw/1-43.txt
- Sub/Landmark/Landmarks all patient Raw/1-44.txt
- Sub/Landmark/Landmarks all patient Raw/1-45.txt
- Sub/Landmark/Landmarks all patient Raw/1-46.txt
- Sub/Landmark/Landmarks all patient Raw/1-47.txt
- Sub/Landmark/Landmarks all patient Raw/1-48.txt
- Sub/Landmark/Landmarks all patient Raw/1-49.txt
- Sub/Landmark/Landmarks all patient Raw/1-5.txt
- Sub/Landmark/Landmarks all patient Raw/1-50.txt
- Sub/Landmark/Landmarks all patient Raw/1-51.txt
- Sub/Landmark/Landmarks all patient Raw/1-52.txt
- Sub/Landmark/Landmarks all patient Raw/1-53.txt
- Sub/Landmark/Landmarks all patient Raw/1-54.txt
- Sub/Landmark/Landmarks all patient Raw/1-55.txt
- Sub/Landmark/Landmarks all patient Raw/1-56.txt
- Sub/Landmark/Landmarks all patient Raw/1-57.txt
- Sub/Landmark/Landmarks all patient Raw/1-58.txt
- Sub/Landmark/Landmarks all patient Raw/1-59.txt
- Sub/Landmark/Landmarks all patient Raw/1-6.txt
- Sub/Landmark/Landmarks all patient Raw/1-7.txt
- Sub/Landmark/Landmarks all patient Raw/1-8.txt
- Sub/Landmark/Landmarks all patient Raw/1-9.txt
- Sub/Landmark/Landmarks all patient Raw/2-1.txt
- Sub/Landmark/Landmarks all patient Raw/2-10.txt
- Sub/Landmark/Landmarks all patient Raw/2-11.txt
- Sub/Landmark/Landmarks all patient Raw/2-12.txt
- Sub/Landmark/Landmarks all patient Raw/2-13.txt
- Sub/Landmark/Landmarks all patient Raw/2-14.txt
- Sub/Landmark/Landmarks all patient Raw/2-15.txt
- Sub/Landmark/Landmarks all patient Raw/2-16.txt
- Sub/Landmark/Landmarks all patient Raw/2-17.txt
- Sub/Landmark/Landmarks all patient Raw/2-18.txt
- Sub/Landmark/Landmarks all patient Raw/2-19.txt
- Sub/Landmark/Landmarks all patient Raw/2-2.txt
- Sub/Landmark/Landmarks all patient Raw/2-20.txt
- Sub/Landmark/Landmarks all patient Raw/2-21.txt
- Sub/Landmark/Landmarks all patient Raw/2-22.txt
- Sub/Landmark/Landmarks all patient Raw/2-23.txt
- Sub/Landmark/Landmarks all patient Raw/2-24.txt
- Sub/Landmark/Landmarks all patient Raw/2-25.txt
- Sub/Landmark/Landmarks all patient Raw/2-26.txt
- Sub/Landmark/Landmarks all patient Raw/2-27.txt
- Sub/Landmark/Landmarks all patient Raw/2-28.txt
- Sub/Landmark/Landmarks all patient Raw/2-29.txt
- Sub/Landmark/Landmarks all patient Raw/2-3.txt
- Sub/Landmark/Landmarks all patient Raw/2-30.txt
- Sub/Landmark/Landmarks all patient Raw/2-31.txt
- Sub/Landmark/Landmarks all patient Raw/2-32.txt
- Sub/Landmark/Landmarks all patient Raw/2-33.txt
- Sub/Landmark/Landmarks all patient Raw/2-34.txt
- Sub/Landmark/Landmarks all patient Raw/2-35.txt
- Sub/Landmark/Landmarks all patient Raw/2-36.txt
- Sub/Landmark/Landmarks all patient Raw/2-37.txt
- Sub/Landmark/Landmarks all patient Raw/2-38.txt
- Sub/Landmark/Landmarks all patient Raw/2-39.txt
- Sub/Landmark/Landmarks all patient Raw/2-4.txt
- Sub/Landmark/Landmarks all patient Raw/2-40.txt
- Sub/Landmark/Landmarks all patient Raw/2-41.txt
- Sub/Landmark/Landmarks all patient Raw/2-42.txt
- Sub/Landmark/Landmarks all patient Raw/2-43.txt
- Sub/Landmark/Landmarks all patient Raw/2-44.txt
- Sub/Landmark/Landmarks all patient Raw/2-45.txt
- Sub/Landmark/Landmarks all patient Raw/2-46.txt
- Sub/Landmark/Landmarks all patient Raw/2-47.txt
- Sub/Landmark/Landmarks all patient Raw/2-48.txt
- Sub/Landmark/Landmarks all patient Raw/2-49.txt
- Sub/Landmark/Landmarks all patient Raw/2-5.txt
[truncated: 651 more entries]
