# Supplementary material for: A semi-automatic three-dimensional technique using a regionalized facial template enables facial growth assessment in healthy children from 1.5 to 5.0 years of age
Source: PeerJ. 2022 Jun 7;10:e13281. doi: 10.7717/peerj.13281 (PMC9186324; doi:10.7717/peerj.13281)
Supplement: Supplemental Information 1 [file peerj-10-13281-s001.zip › Sub/Landmark/Inter Observer/Observer 1, Round 1/Final Alignment/1-1.txt]

Var1	Var2	Var3	Var4
Endocantion Left	16.2557186849178	-61.2492661416574	0.0345137805283606
Endocantion Right	-15.6339734600287	-63.1084064598219	-0.0576268072272521
Exocantion Left	36.726766854927	-56.2919046181206	0.0115565133494293
Exocantion Right	-37.3485120798161	-56.2919046181205	0.0115565133494595
Transition fixation top ear/face Left	66.6867963777872	2.44476872236206	8.15205801876578
Transition fixation top ear/face Right	-70.2451250660422	-1.32021883979803	5.18259953424298
Nasion	1.19606094170837	-72.85859340479	1.5931499294998
Pretragion Left	57.8469924171992	2.79083129730708	-15.5100218199444
Pretragion Right	-60.5509790580926	-2.79083129730708	-15.2797655803393
Nasal Point	2.45457051049617	-84.0159780048759	-17.7267800621186
Pupil Right	-26.0056868783424	-61.7390928741189	-0.000277246405992138
Pupil Left	26.9799825978466	-60.3837807418981	-0.195595951244791
Labial Commisure Right	-15.225042435379	-67.4715894947933	-48.3343714764572
Labial Commisure Left	17.0622309360917	-67.0897733102672	-47.2165206595992
Tragus L redef	56.1221218014955	1.93412076763735	-17.7844983328655
Tragus R redef	-59.0497141556807	-3.4747931491559	-18.5964005835802
