# Supplementary material for: A semi-automatic three-dimensional technique using a regionalized facial template enables facial growth assessment in healthy children from 1.5 to 5.0 years of age
Source: PeerJ. 2022 Jun 7;10:e13281. doi: 10.7717/peerj.13281 (PMC9186324; doi:10.7717/peerj.13281)
Supplement: Supplemental Information 1 [file peerj-10-13281-s001.zip › Sub/Landmark/Inter Observer/Observer 1, Round 1/Final Alignment/1-10.txt]

Var1	Var2	Var3	Var4
Endocantion Left	15.3123233392024	-68.2944309972833	-1.68579733298337
Endocantion Right	-14.740298809436	-68.2359709734456	-1.43441778558426
Exocantion Left	36.1045284678745	-63.8024847154988	1.56010755928383
Exocantion Right	-36.6765529976409	-63.8024847154988	1.5601075592838
Transition fixation top ear/face Left	61.2747686303127	-4.5966584415672	8.35903274000997
Transition fixation top ear/face Right	-64.3693200336044	-6.63358431509374	6.45559430223598
Nasion	0.0986141046530068	-80.0142711526522	-0.65253775221252
Pretragion Left	59.7056539829423	0.851335864864652	-13.1557423452981
Pretragion Right	-60.2183002928061	-0.851335864864652	-13.1430620859281
Nasal Point	-0.189901647341535	-92.2301064008127	-26.840570852479
Pupil Right	-25.5354697553674	-68.1457028973164	1.11322667598218
Pupil Left	26.7380719777632	-66.9657768018707	1.16030388853026
Labial Commisure Right	-20.038778317984	-66.9122220153174	-56.6964775270186
Labial Commisure Left	17.5664617266943	-67.2560622111828	-56.8105241290143
Tragus L redef	58.1834418881153	-1.73726716776109	-14.3486390228574
Tragus R redef	-58.4694672584371	-3.25542908248651	-15.0906834604794
