# Supplementary material for: A semi-automatic three-dimensional technique using a regionalized facial template enables facial growth assessment in healthy children from 1.5 to 5.0 years of age
Source: PeerJ. 2022 Jun 7;10:e13281. doi: 10.7717/peerj.13281 (PMC9186324; doi:10.7717/peerj.13281)
Supplement: Supplemental Information 1 [file peerj-10-13281-s001.zip › Sub/Landmark/Inter Observer/Observer 1, Round 1/Final Alignment/1-11.txt]

Var1	Var2	Var3	Var4
Endocantion Left	16.8411391498021	-64.6086349194104	-1.15978182180231
Endocantion Right	-17.3342182302687	-65.5231510447957	-0.999266537622645
Exocantion Left	39.8889742263749	-58.6504569265438	1.07952417971249
Exocantion Right	-39.3958951459083	-58.6504569265436	1.07952417971247
Transition fixation top ear/face Left	65.6917424019151	-0.659619124375986	-1.34480556619589
Transition fixation top ear/face Right	-70.5728729523965	-5.68701882931853	3.52063072289
Nasion	-0.234530971353317	-76.459901903075	1.99044119337993
Pretragion Left	60.4774025553072	0.223589346603248	-20.1306502201306
Pretragion Right	-64.2097597903741	-0.223589346603248	-16.4119802963993
Nasal Point	0.997412333911748	-87.9132046456665	-22.9808845347979
Pupil Right	-28.5314895709257	-63.089550265674	0.996544731801304
Pupil Left	27.9727440925547	-62.7982070850572	0.814041844355728
Labial Commisure Right	-23.5179727816937	-62.062894367998	-49.7455860938928
Labial Commisure Left	23.5034264398239	-61.6340269498497	-50.6646562426373
Tragus L redef	58.8781806426842	1.2256585573865	-23.5100493861779
Tragus R redef	-61.7416663555856	-1.73799334264301	-19.154178716138
