# Supplementary material for: A semi-automatic three-dimensional technique using a regionalized facial template enables facial growth assessment in healthy children from 1.5 to 5.0 years of age
Source: PeerJ. 2022 Jun 7;10:e13281. doi: 10.7717/peerj.13281 (PMC9186324; doi:10.7717/peerj.13281)
Supplement: Supplemental Information 1 [file peerj-10-13281-s001.zip › Sub/Landmark/Inter Observer/Observer 1, Round 1/Final Alignment/1-12.txt]

Var1	Var2	Var3	Var4
Endocantion Left	15.0311983775942	-68.4394329453443	-1.57902394094783
Endocantion Right	-14.3745440865895	-66.9069469141411	-0.268384987166971
Exocantion Left	34.9177330528375	-62.644476135227	0.923704464057374
Exocantion Right	-35.5743873438422	-62.6444761352272	0.923704464057429
Transition fixation top ear/face Left	-60.7277144987383	1.34145798551573	7.65804613898879
Transition fixation top ear/face Right	-60.7277144987383	1.34145798551573	7.65804613898879
Nasion	-0.492606588805122	-78.6688847057211	0.243233082010148
Pretragion Left	-56.0825065988009	0	-12.814606260968
Pretragion Right	-56.0825065988009	0	-12.814606260968
Nasal Point	-0.211352786232118	-88.2341218496735	-20.6814724549333
Pupil Right	-25.4831397160648	-66.7395108101744	0.711744972987267
Pupil Left	25.5001237117619	-67.1464753534063	0.256550817287789
Labial Commisure Right	-21.2737096088386	-67.7899894652444	-46.3832419415201
Labial Commisure Left	20.7888453807778	-66.2715257787078	-43.3966840619252
Tragus L redef	-56.6146390823453	0.827450328134518	-12.6372786538309
Tragus R redef	-56.6146390823453	0.827450328134518	-12.6372786538309
