# Supplementary material for: A semi-automatic three-dimensional technique using a regionalized facial template enables facial growth assessment in healthy children from 1.5 to 5.0 years of age
Source: PeerJ. 2022 Jun 7;10:e13281. doi: 10.7717/peerj.13281 (PMC9186324; doi:10.7717/peerj.13281)
Supplement: Supplemental Information 1 [file peerj-10-13281-s001.zip › Sub/Landmark/Inter Observer/Observer 1, Round 1/Final Alignment/1-13.txt]

Var1	Var2	Var3	Var4
Endocantion Left	15.7060930295171	-61.8432976124885	-0.231287224403725
Endocantion Right	-15.3168564573061	-62.1625786437422	-0.931404564206039
Exocantion Left	36.2733349790902	-56.8593465673339	0.581345894305649
Exocantion Right	-36.6625715513012	-56.8593465673318	0.581345894304115
Transition fixation top ear/face Left	60.3691836174808	-3.40360296730996	-2.31458610839615
Transition fixation top ear/face Right	60.3691836174808	-3.40360296730996	-2.31458610839615
Nasion	-1.1799275351938	-73.782833588131	-0.225182234800493
Pretragion Left	58.2952969377158	-0.259796411734502	-17.54117627168
Pretragion Right	-57.729083341891	0.259796411734502	-21.2313500888595
Nasal Point	-0.985155138362286	-83.9815539234118	-16.0077775428023
Pupil Right	-25.6287847188217	-61.5838282545017	1.47121205446418
Pupil Left	25.9951286859027	-61.6742217747661	1.0210713814381
Labial Commisure Right	-16.526327406751	-65.0231965827078	-50.4670367681026
Labial Commisure Left	14.455438678907	-65.0203674683595	-49.629789146614
Tragus L redef	58.3798611186796	-1.45901621593149	-17.5190510381976
Tragus R redef	-55.8491581784741	1.02535979150092	-24.5170550339224
