# Supplementary material for: A semi-automatic three-dimensional technique using a regionalized facial template enables facial growth assessment in healthy children from 1.5 to 5.0 years of age
Source: PeerJ. 2022 Jun 7;10:e13281. doi: 10.7717/peerj.13281 (PMC9186324; doi:10.7717/peerj.13281)
Supplement: Supplemental Information 1 [file peerj-10-13281-s001.zip › Sub/Landmark/Inter Observer/Observer 1, Round 1/Final Alignment/1-14.txt]

Var1	Var2	Var3	Var4
Endocantion Left	15.3384268225007	-68.4059868067628	-0.584969517379113
Endocantion Right	-15.4961318567425	-68.5335812476081	-0.725718282826533
Exocantion Left	36.4692489180057	-63.369388276551	0.655343900102824
Exocantion Right	-36.3115438837638	-63.3693882765507	0.655343900102824
Transition fixation top ear/face Left	63.9282724769855	-3.86753157733334	3.29870855015868
Transition fixation top ear/face Right	-62.3257146525914	-2.60741120227642	5.825910828375
Nasion	0.359677559103006	-79.9339116753851	2.25305275837299
Pretragion Left	58.0171724726236	-1.05995740304907	-16.5856565072005
Pretragion Right	-58.2702817839372	1.05995740304907	-13.008633235937
Nasal Point	0.876771758578142	-90.8210859276896	-21.306148381072
Pupil Right	-25.8589256062957	-67.8202684124671	0.316648324632289
Pupil Left	26.4777211256164	-67.9843009725599	0.270868163378802
Labial Commisure Right	-21.8235935802744	-66.5578093145811	-48.2894406987435
Labial Commisure Left	20.8893185165958	-66.1801888214983	-48.4276282551543
Tragus L redef	56.3289952659966	-3.13531051296845	-18.5394997399113
Tragus R redef	-56.3758463271856	-2.09524915436664	-14.402007826329
