# Supplementary material for: A semi-automatic three-dimensional technique using a regionalized facial template enables facial growth assessment in healthy children from 1.5 to 5.0 years of age
Source: PeerJ. 2022 Jun 7;10:e13281. doi: 10.7717/peerj.13281 (PMC9186324; doi:10.7717/peerj.13281)
Supplement: Supplemental Information 1 [file peerj-10-13281-s001.zip › Sub/Landmark/Inter Observer/Observer 1, Round 1/Final Alignment/1-15.txt]

Var1	Var2	Var3	Var4
Endocantion Left	16.9921224613872	-70.0831283849012	0.325726085797285
Endocantion Right	-17.1301166573683	-70.8658301145517	-0.596210770487748
Exocantion Left	41.4796215421474	-64.0534743713405	0.135242342345092
Exocantion Right	-41.3416273461663	-64.0534743713417	0.135242342345372
Transition fixation top ear/face Left	66.0030372679698	-3.42737908046396	-6.02172669038874
Transition fixation top ear/face Right	-68.3374069086327	-3.47193663082397	-0.814296133888059
Nasion	-1.66884384011303	-83.3448605615147	-0.648700908362958
Pretragion Left	64.9324546029634	0.301478781120679	-21.739896418989
Pretragion Right	-65.8624729605536	-0.301478781120679	-19.9583063422927
Nasal Point	-0.292002305873678	-93.1452915185598	-23.6106994677368
Pupil Right	-29.6790384200737	-69.1801553310862	2.41561464045276
Pupil Left	30.7038938419591	-69.8420405071164	1.22330802195418
Labial Commisure Right	-22.9087634120727	-67.7382644299908	-52.4600900350945
Labial Commisure Left	19.3922812889611	-67.8009248713619	-52.9709296861891
Tragus L redef	62.757836635943	-2.5831135917408	-22.8519117311042
Tragus R redef	-63.8526145654094	-2.99716633051469	-20.9849648545296
