# Supplementary material for: A semi-automatic three-dimensional technique using a regionalized facial template enables facial growth assessment in healthy children from 1.5 to 5.0 years of age
Source: PeerJ. 2022 Jun 7;10:e13281. doi: 10.7717/peerj.13281 (PMC9186324; doi:10.7717/peerj.13281)
Supplement: Supplemental Information 1 [file peerj-10-13281-s001.zip › Sub/Landmark/Inter Observer/Observer 1, Round 1/Final Alignment/1-16.txt]

Var1	Var2	Var3	Var4
Endocantion Left	16.4319084423844	-68.5590963488701	-0.0515313926629122
Endocantion Right	-16.4251182857246	-68.6063678272727	-0.486558708656613
Exocantion Left	38.6764683857841	-61.9971834266742	0.269045050660139
Exocantion Right	-38.6832585424438	-61.9971834266736	0.269045050659386
Transition fixation top ear/face Left	66.1336687397964	-2.17950861763944	-0.770708102830306
Transition fixation top ear/face Right	-65.0964668276242	4.0945872838093	1.03720492766249
Nasion	0.434288848067689	-80.4814836881328	-1.23152576986314
Pretragion Left	62.3739617144624	-0.565165276383759	-22.2929735121732
Pretragion Right	-59.0152083949712	0.565165276383759	-21.9488589317456
Nasal Point	-0.967061808877745	-92.4168745232826	-22.0892865738565
Pupil Right	-28.4592067563795	-66.2449211377999	0.7271796087862
Pupil Left	26.3922010536144	-67.9804127973266	0.801687134943048
Labial Commisure Right	-21.947877813125	-68.8540159332205	-48.6044236187722
Labial Commisure Left	18.5490212516369	-73.3564878132584	-48.073158449155
Tragus L redef	60.9127243402072	1.09461116342936	-24.2539879410411
Tragus R redef	-57.5861533758685	-2.35072157677089	-23.9369383531889
