# Supplementary material for: A semi-automatic three-dimensional technique using a regionalized facial template enables facial growth assessment in healthy children from 1.5 to 5.0 years of age
Source: PeerJ. 2022 Jun 7;10:e13281. doi: 10.7717/peerj.13281 (PMC9186324; doi:10.7717/peerj.13281)
Supplement: Supplemental Information 1 [file peerj-10-13281-s001.zip › Sub/Landmark/Inter Observer/Observer 1, Round 1/Final Alignment/1-17.txt]

Var1	Var2	Var3	Var4
Endocantion Left	15.9101442434535	-62.4323330139491	0.0535518127065613
Endocantion Right	-15.6074225397322	-63.5203922872752	-2.38352690066322
Exocantion Left	37.5036811962503	-56.939021749015	1.16498754397833
Exocantion Right	-37.8064028999715	-56.939021749015	1.16498754397833
Transition fixation top ear/face Left	61.2294357666086	-6.83066081044524	6.79595358606549
Transition fixation top ear/face Right	-63.4865149254609	-6.09062505557006	2.70121247033981
Nasion	0.554963245082828	-74.4851969877078	-0.557910743257832
Pretragion Left	54.3240868754089	-1.03728346679036	-15.0213159757938
Pretragion Right	-61.074532137898	1.03728346679036	-13.9582406164023
Nasal Point	3.08458697470973	-84.2834397303347	-22.2073363022205
Pupil Right	-27.6234897279429	-63.3364068393751	1.26164853179088
Pupil Left	26.8875551798658	-62.6929797102338	1.35950745240116
Labial Commisure Right	-18.11449929613	-63.5745955066804	-44.7332407231737
Labial Commisure Left	22.2011407210921	-60.4372181863386	-44.0830205746344
Tragus L redef	52.8203375062831	0.411994396824205	-18.2352394908895
Tragus R redef	-59.5916868879868	0.0152016938272794	-17.2203443349749
