# Supplementary material for: A semi-automatic three-dimensional technique using a regionalized facial template enables facial growth assessment in healthy children from 1.5 to 5.0 years of age
Source: PeerJ. 2022 Jun 7;10:e13281. doi: 10.7717/peerj.13281 (PMC9186324; doi:10.7717/peerj.13281)
Supplement: Supplemental Information 1 [file peerj-10-13281-s001.zip › Sub/Landmark/Inter Observer/Observer 1, Round 1/Final Alignment/1-18.txt]

Var1	Var2	Var3	Var4
Endocantion Left	15.5249620823354	-61.7397366587223	-0.45351523028318
Endocantion Right	-15.5484951905	-61.3474218698068	-0.289736670723808
Exocantion Left	36.7304060216947	-57.2831831140581	0.371625950503596
Exocantion Right	-36.70687291353	-57.283183114058	0.371625950503391
Transition fixation top ear/face Left	59.7602995349303	-4.88774911410174	2.09881372409566
Transition fixation top ear/face Right	-60.514762790171	-5.36898987020052	1.47080809699248
Nasion	0.596353677658418	-70.8898548193702	1.49454650798136
Pretragion Left	56.1236282265399	-0.586482642536815	-13.6848021681935
Pretragion Right	-54.7010638943202	0.586482642536815	-15.4605902120195
Nasal Point	-1.06111912647911	-82.2085858317043	-19.6143200015324
Pupil Right	-25.6561238475711	-60.5322021767387	1.50798972216507
Pupil Left	27.4839016516329	-61.4859169670996	0.967454235269846
Labial Commisure Right	-18.8241932710781	-59.2102338011576	-41.3985669107126
Labial Commisure Left	19.2164748667228	-59.2229718502854	-41.2229695639105
Tragus L redef	54.4527784822672	-2.8282453862441	-15.692164512646
Tragus R redef	-52.1865560210317	3.11570023669669	-14.44494858494
