# Supplementary material for: A semi-automatic three-dimensional technique using a regionalized facial template enables facial growth assessment in healthy children from 1.5 to 5.0 years of age
Source: PeerJ. 2022 Jun 7;10:e13281. doi: 10.7717/peerj.13281 (PMC9186324; doi:10.7717/peerj.13281)
Supplement: Supplemental Information 1 [file peerj-10-13281-s001.zip › Sub/Landmark/Inter Observer/Observer 1, Round 1/Final Alignment/1-19.txt]

Var1	Var2	Var3	Var4
Endocantion Left	13.8132763365062	-62.5937866072396	-1.33752587165162
Endocantion Right	-14.3899199531437	-62.1590794646575	-1.49002424432335
Exocantion Left	34.7566402930519	-57.0782006352661	1.41377505798782
Exocantion Right	-34.1799966764145	-57.0782006352659	1.41377505798715
Transition fixation top ear/face Left	61.6151474233476	-2.27566256766747	4.77322465965758
Transition fixation top ear/face Right	-59.7751840556813	-4.15697049832023	2.82346487587331
Nasion	-1.08312373277833	-73.2426922762829	0.741342756338464
Pretragion Left	56.5980465749818	0	-14.1144513583798
Pretragion Right	56.5980465749818	0	-14.1144513583798
Nasal Point	-0.241005936464493	-82.8967241841828	-24.4796514506388
Pupil Right	-24.5381818966421	-61.2382640826596	1.72794279379526
Pupil Left	23.7336336224977	-61.2387104072945	1.63023830607902
Labial Commisure Right	-20.819054818923	-56.2397752463381	-46.3119187368435
Labial Commisure Left	18.0949966691875	-56.3484685563893	-45.3371769505574
Tragus L redef	53.9561027452826	-1.89481845687533	-16.3119749095992
Tragus R redef	57.9801177910784	-0.810045104294332	-15.5160682317375
