# Supplementary material for: A semi-automatic three-dimensional technique using a regionalized facial template enables facial growth assessment in healthy children from 1.5 to 5.0 years of age
Source: PeerJ. 2022 Jun 7;10:e13281. doi: 10.7717/peerj.13281 (PMC9186324; doi:10.7717/peerj.13281)
Supplement: Supplemental Information 1 [file peerj-10-13281-s001.zip › Sub/Landmark/Inter Observer/Observer 1, Round 1/Final Alignment/1-2.txt]

Var1	Var2	Var3	Var4
Endocantion Left	16.3881042422764	-62.3493241187285	1.05942614382646
Endocantion Right	-16.5376417362034	-63.3244337966134	0.225753414746628
Exocantion Left	37.6697822470236	-55.5527694790208	-0.642589779286542
Exocantion Right	-37.5202447530966	-55.5527694790207	-0.642589779286546
Transition fixation top ear/face Left	65.8045396136864	-2.75600511303503	3.02295666024807
Transition fixation top ear/face Right	-63.8892965218215	-1.15320151333908	5.25902597197051
Nasion	0.52829269977101	-74.6978151693911	0.943770374765224
Pretragion Left	61.1360079775501	0.162347970515782	-14.6197856873045
Pretragion Right	-58.9138886975977	-0.162347970515782	-14.7226005316284
Nasal Point	0.453638973656616	-85.1144102805736	-20.9236152091555
Pupil Right	-26.1868283265	-61.4475919841647	1.82808404076746
Pupil Left	27.2732876929872	-60.5933443117198	1.96038024135382
Labial Commisure Right	-19.2389326500406	-65.7828853617737	-54.0363336270727
Labial Commisure Left	17.8935498217204	-66.0821838691562	-53.8479814199201
Tragus L redef	59.4212294536082	-0.929845065629557	-17.9060116478746
Tragus R redef	-57.5949461969248	-1.80245468822547	-16.8488595137713
