# Supplementary material for: A semi-automatic three-dimensional technique using a regionalized facial template enables facial growth assessment in healthy children from 1.5 to 5.0 years of age
Source: PeerJ. 2022 Jun 7;10:e13281. doi: 10.7717/peerj.13281 (PMC9186324; doi:10.7717/peerj.13281)
Supplement: Supplemental Information 1 [file peerj-10-13281-s001.zip › Sub/Landmark/Inter Observer/Observer 1, Round 1/Final Alignment/1-20.txt]

Var1	Var2	Var3	Var4
Endocantion Left	14.3010361042018	-64.8205132210152	-1.61608317628498
Endocantion Right	-14.0587900733226	-64.0927127428869	-1.01133361139194
Exocantion Left	33.3471585996509	-58.3420638882519	1.31370839383845
Exocantion Right	-33.58940463053	-58.3420638882519	1.31370839383847
Transition fixation top ear/face Left	57.8720023579844	-2.69254124576711	0.363558655693797
Transition fixation top ear/face Right	-60.8753922100011	-2.12686546963029	4.87776521914955
Nasion	0.0512863157941768	-75.5900861056381	-0.597433255766564
Pretragion Left	53.2663543101773	-0.726464329433611	-19.9453118510279
Pretragion Right	-56.4838654145432	0.726464329433611	-16.4463966437385
Nasal Point	0.251010074099884	-84.2267205516299	-20.780969590638
Pupil Right	-22.1943906099462	-62.590497909112	1.53418780784147
Pupil Left	24.8191318824887	-62.644576085157	1.94561615043767
Labial Commisure Right	-20.1530734067829	-62.3825539570055	-48.0348239035872
Labial Commisure Left	16.5141763567566	-60.8619404914016	-49.2588565650927
Tragus L redef	51.8676558314181	-2.70174942043668	-22.1893246848459
Tragus R redef	-55.2533174580858	0.211269003462554	-19.4537553130929
