# Supplementary material for: A semi-automatic three-dimensional technique using a regionalized facial template enables facial growth assessment in healthy children from 1.5 to 5.0 years of age
Source: PeerJ. 2022 Jun 7;10:e13281. doi: 10.7717/peerj.13281 (PMC9186324; doi:10.7717/peerj.13281)
Supplement: Supplemental Information 1 [file peerj-10-13281-s001.zip › Sub/Landmark/Inter Observer/Observer 1, Round 1/Final Alignment/1-3.txt]

Var1	Var2	Var3	Var4
Endocantion Left	14.9625909665165	-61.9360809387917	0.296850723694503
Endocantion Right	-16.2178304516322	-62.335570956444	-1.21499377321878
Exocantion Left	38.6969880704435	-58.4894822503449	0.45907152476206
Exocantion Right	-37.4417485853278	-58.489482250345	0.459071524762211
Transition fixation top ear/face Left	-63.9823085324442	2.11409122159867	7.10264232184505
Transition fixation top ear/face Right	-63.9823085324442	2.11409122159867	7.10264232184505
Nasion	-0.733103956387266	-72.3137772813807	0.0270713504170805
Pretragion Left	60.106098905596	-2.09088257749044	-14.9589710463998
Pretragion Right	-57.7799876377856	2.09088257749044	-14.8006316484663
Nasal Point	-0.204157441426331	-84.6670401640246	-20.5183838805337
Pupil Right	-27.7610124813419	-62.1394122105239	1.21827017832572
Pupil Left	26.3120612906733	-63.5253585176305	1.69011196088238
Labial Commisure Right	-16.8173981208608	-65.4953773262185	-49.5231792628188
Labial Commisure Left	20.0673769486179	-66.7930209121796	-50.0671421554245
Tragus L redef	58.6660962685995	-2.77027690940719	-18.2909061822415
Tragus R redef	-57.8571501120423	2.50772268436603	-15.0904145594713
