# Supplementary material for: A semi-automatic three-dimensional technique using a regionalized facial template enables facial growth assessment in healthy children from 1.5 to 5.0 years of age
Source: PeerJ. 2022 Jun 7;10:e13281. doi: 10.7717/peerj.13281 (PMC9186324; doi:10.7717/peerj.13281)
Supplement: Supplemental Information 1 [file peerj-10-13281-s001.zip › Sub/Landmark/Inter Observer/Observer 1, Round 1/Final Alignment/1-4.txt]

Var1	Var2	Var3	Var4
Endocantion Left	14.9845619613411	-67.8106065104851	-1.3884309497463
Endocantion Right	-14.4920960322069	-67.1663018531179	-1.03479257470829
Exocantion Left	35.2364779647362	-62.370567745022	1.21161176222729
Exocantion Right	-35.7289438938704	-62.370567745022	1.2116117622273
Transition fixation top ear/face Left	63.8673249770771	-0.965068382670133	6.43337109205448
Transition fixation top ear/face Right	63.8673249770771	-0.965068382670133	6.43337109205448
Nasion	-1.50885995540677	-77.5216977054917	2.1188658476188
Pretragion Left	60.2978251458113	-0.817214336184449	-13.3861825388433
Pretragion Right	-58.7908085426961	0.817214336184449	-16.8104870155847
Nasal Point	0.541114644615371	-88.4814330815972	-18.0922022373441
Pupil Right	-24.0828948874025	-66.6543802911295	0.921163386848461
Pupil Left	24.5280107328622	-67.2527820872172	2.18275930593275
Labial Commisure Right	-17.048094979855	-65.8172100318007	-47.3930530650166
Labial Commisure Left	18.7574243823164	-66.6385882074689	-45.3772164119603
Tragus L redef	60.7849174827817	-0.623771966748322	-12.2738042792927
Tragus R redef	-57.6389441547401	-2.28465087912077	-18.0043437804867
