# Supplementary material for: A semi-automatic three-dimensional technique using a regionalized facial template enables facial growth assessment in healthy children from 1.5 to 5.0 years of age
Source: PeerJ. 2022 Jun 7;10:e13281. doi: 10.7717/peerj.13281 (PMC9186324; doi:10.7717/peerj.13281)
Supplement: Supplemental Information 1 [file peerj-10-13281-s001.zip › Sub/Landmark/Inter Observer/Observer 1, Round 1/Final Alignment/1-5.txt]

Var1	Var2	Var3	Var4
Endocantion Left	15.0310061766582	-65.1334057876158	-0.610491934356105
Endocantion Right	-14.2994859715739	-64.2723553402512	-0.446617074819086
Exocantion Left	35.0737285902057	-59.2685419343785	0.528554504587518
Exocantion Right	-35.8052487952899	-59.2685419343785	0.528554504587673
Transition fixation top ear/face Left	56.3680277376601	-7.54945005641713	-2.74083741927539
Transition fixation top ear/face Right	56.3680277376601	-7.54945005641713	-2.74083741927539
Nasion	1.57674187141236	-72.8965237731706	2.98094900305946
Pretragion Left	58.3971164012251	0	-15.2045613208048
Pretragion Right	58.3971164012251	0	-15.2045613208048
Nasal Point	0.586754757908072	-84.8347492751335	-21.9927589338765
Pupil Right	-24.5129392718488	-65.6438976752791	1.03407069994308
Pupil Left	25.1877059777379	-64.6772634345164	2.08553033269867
Labial Commisure Right	-16.8295483400344	-64.6736141362309	-46.8990496101595
Labial Commisure Left	18.069097190822	-64.4535341960611	-46.4030303549182
Tragus L redef	58.4243290480743	0.0128067643385421	-15.1723065265465
Tragus R redef	58.4243290480743	0.0128067643385421	-15.1723065265465
