# Supplementary material for: A semi-automatic three-dimensional technique using a regionalized facial template enables facial growth assessment in healthy children from 1.5 to 5.0 years of age
Source: PeerJ. 2022 Jun 7;10:e13281. doi: 10.7717/peerj.13281 (PMC9186324; doi:10.7717/peerj.13281)
Supplement: Supplemental Information 1 [file peerj-10-13281-s001.zip › Sub/Landmark/Inter Observer/Observer 1, Round 1/Final Alignment/1-6.txt]

Var1	Var2	Var3	Var4
Endocantion Left	15.0218544644369	-60.8409827986846	-0.655862093755828
Endocantion Right	-14.2844866486022	-60.7419419028295	-1.21973202796934
Exocantion Left	35.1216544612148	-55.0912542499689	0.9377970608625
Exocantion Right	-35.8590222770496	-55.0912542499685	0.937797060862671
Transition fixation top ear/face Left	54.6856692732913	-6.48054292560337	-0.888523428469971
Transition fixation top ear/face Right	-56.7239063052826	-4.95226455783058	-1.12477791546514
Nasion	1.27650847805266	-72.4434782274153	0.520885370605907
Pretragion Left	54.8374260062923	0	-17.700543131153
Pretragion Right	54.8374260062923	0	-17.700543131153
Nasal Point	1.33464931649536	-83.6279250060196	-19.0700919471053
Pupil Right	-24.5903479539206	-59.9099198494118	1.48334494656651
Pupil Left	25.6564810600483	-60.5424610398152	1.71559761326872
Labial Commisure Right	-17.3220130152137	-64.4239844092932	-50.6644015684277
Labial Commisure Left	18.6020925851402	-63.849719171792	-50.1322626188895
Tragus L redef	52.7319624968843	-0.186574092149392	-20.8731161761458
Tragus R redef	55.499777126401	0.538637942114292	-16.473454765201
