# Supplementary material for: A semi-automatic three-dimensional technique using a regionalized facial template enables facial growth assessment in healthy children from 1.5 to 5.0 years of age
Source: PeerJ. 2022 Jun 7;10:e13281. doi: 10.7717/peerj.13281 (PMC9186324; doi:10.7717/peerj.13281)
Supplement: Supplemental Information 1 [file peerj-10-13281-s001.zip › Sub/Landmark/Inter Observer/Observer 1, Round 1/Final Alignment/1-7.txt]

Var1	Var2	Var3	Var4
Endocantion Left	14.7780163010985	-66.5480853509071	0.112462169154417
Endocantion Right	-14.9533773857385	-67.0649772531239	-0.365422997624039
Exocantion Left	36.1474433781319	-63.3835698590572	0.126480414234962
Exocantion Right	-35.9720822934919	-63.3835698590573	0.12648041423466
Transition fixation top ear/face Left	62.5332231836378	-5.81207256645477	-0.727330158042952
Transition fixation top ear/face Right	-59.5122071875466	-6.64358551468064	1.28381377251682
Nasion	-2.79283591817213	-77.6545907557296	1.65922959873117
Pretragion Left	60.6185534001352	-0.895917494163946	-16.2103995577108
Pretragion Right	-57.4679635241691	0.895917494163946	-12.5446528761888
Nasal Point	-2.59010227421305	-91.2071373864893	-23.3862287714143
Pupil Right	-26.0723841255668	-67.217257936939	0.858351500962608
Pupil Left	25.8642646190708	-67.004730565712	1.15755502151344
Labial Commisure Right	-21.3083923013222	-65.8655432083031	-51.4089783180603
Labial Commisure Left	16.622529228093	-68.2747404304805	-51.5672347899836
Tragus L redef	58.8443966314552	-2.92328424355405	-19.1560293583715
Tragus R redef	-56.2157603261449	-0.815790567961734	-15.7740574647386
