# Supplementary material for: A semi-automatic three-dimensional technique using a regionalized facial template enables facial growth assessment in healthy children from 1.5 to 5.0 years of age
Source: PeerJ. 2022 Jun 7;10:e13281. doi: 10.7717/peerj.13281 (PMC9186324; doi:10.7717/peerj.13281)
Supplement: Supplemental Information 1 [file peerj-10-13281-s001.zip › Sub/Landmark/Inter Observer/Observer 1, Round 1/Final Alignment/1-8.txt]

Var1	Var2	Var3	Var4
Endocantion Left	16.7776252351689	-63.7588718732346	-0.387366650475396
Endocantion Right	-17.0773631145003	-63.5687780779713	0.230820871858362
Exocantion Left	38.7368048427988	-57.892798024497	0.0782728893084981
Exocantion Right	-38.4370669634674	-57.8927980244971	0.0782728893085363
Transition fixation top ear/face Left	-71.2559613239595	1.03651359027496	3.61621788237394
Transition fixation top ear/face Right	-71.2559613239595	1.03651359027496	3.61621788237394
Nasion	0.967545274907906	-74.7282987976236	0.691004862799327
Pretragion Left	-63.8367010103476	0	-15.2815037558564
Pretragion Right	-63.8367010103476	0	-15.2815037558564
Nasal Point	0.740315035870252	-87.472292207413	-18.5887796550788
Pupil Right	-27.3829113187751	-62.6496701992197	1.16844711220414
Pupil Left	27.2746670254737	-62.061061044109	0.829455600758805
Labial Commisure Right	-16.6415717572333	-67.3574984425798	-49.5043991556687
Labial Commisure Left	17.2982847215929	-68.0707636529599	-49.7738987088122
Tragus L redef	-66.3042315953252	0.532448292870832	-12.8374137489037
Tragus R redef	-66.3042315953252	0.532448292870832	-12.8374137489037
