# Supplementary material for: A semi-automatic three-dimensional technique using a regionalized facial template enables facial growth assessment in healthy children from 1.5 to 5.0 years of age
Source: PeerJ. 2022 Jun 7;10:e13281. doi: 10.7717/peerj.13281 (PMC9186324; doi:10.7717/peerj.13281)
Supplement: Supplemental Information 1 [file peerj-10-13281-s001.zip › Sub/Landmark/Inter Observer/Observer 1, Round 1/Final Alignment/1-9.txt]

Var1	Var2	Var3	Var4
Endocantion Left	14.2463092523174	-65.2422564516661	-0.64497370288255
Endocantion Right	-14.5404732142887	-64.781497252657	-0.0231456041030524
Exocantion Left	35.7194900722999	-59.7089060869196	0.33405965349281
Exocantion Right	-35.4253261103286	-59.7089060869196	0.334059653492793
Transition fixation top ear/face Left	60.5880031210694	-4.87549080519945	2.93680536556316
Transition fixation top ear/face Right	-61.0163038697814	-9.70423712554484	1.30233008499387
Nasion	0.476973406226684	-75.7022143282699	0.92268133064226
Pretragion Left	57.5233654937781	0.0592911863971537	-16.7525209041421
Pretragion Right	-57.2397158343258	-0.0592911863971537	-15.7360274365725
Nasal Point	0.211786159603272	-86.5225591343317	-22.4617496080113
Pupil Right	-24.3494977599224	-64.0923716890098	2.01347804318275
Pupil Left	25.6947280303376	-64.6335687094858	0.758464266959308
Labial Commisure Right	-20.0893337151946	-64.4709442225	-51.7622904412276
Labial Commisure Left	18.864161718204	-64.4168188674238	-51.0731951385769
Tragus L redef	55.4772139244999	1.48890750628994	-19.4079853999464
Tragus R redef	-55.9896213090691	0.371054857868955	-19.0974858423199
