# Supplementary material for: A semi-automatic three-dimensional technique using a regionalized facial template enables facial growth assessment in healthy children from 1.5 to 5.0 years of age
Source: PeerJ. 2022 Jun 7;10:e13281. doi: 10.7717/peerj.13281 (PMC9186324; doi:10.7717/peerj.13281)
Supplement: Supplemental Information 1 [file peerj-10-13281-s001.zip › Sub/Landmark/Inter Observer/Observer 1, Round 1/First Alignment/20-1.txt]

Var1	Var2	Var3	Var4
Endocantion Left	16.5665912973623	-59.039798108774	0.59921074975899
Endocantion Right	-15.3231008475842	-60.8970418358187	0.723863663443469
Exocantion Left	37.0376394673716	-54.1187304615522	-6.70886738728054e-15
Exocantion Right	-37.0376394673716	-54.1187304615522	6.70886738728054e-15
Transition fixation top ear/face Left	66.9976689902317	5.16607020095046	1.25577477024147
Transition fixation top ear/face Right	-69.9342524535978	1.08135063404927	-1.25577477024144
Nasion	1.5069335541529	-70.3891542780194	3.49713081266723
Pretragion Left	58.1578650296437	2.75851544283803	-22.2860488992614
Pretragion Right	-60.2401064456481	-2.75851544283803	-21.4083556370739
Nasal Point	2.76544312294071	-83.7172547208868	-14.3944500168768
Pupil Right	-25.6948142658978	-59.5303477380564	0.621609513117039
Pupil Left	27.2908552102911	-58.2069387194536	0.270028879854208
Labial Commisure Right	-14.9141698229345	-70.8439309115087	-46.7181097332292
Labial Commisure Left	17.3731035485363	-70.3347281953543	-45.6522360815345
Tragus L redef	56.4329944139399	1.64315468966764	-24.4454855688036
Tragus R redef	-58.7388415432362	-3.82347452323745	-24.6229681668483
