# Supplementary material for: A semi-automatic three-dimensional technique using a regionalized facial template enables facial growth assessment in healthy children from 1.5 to 5.0 years of age
Source: PeerJ. 2022 Jun 7;10:e13281. doi: 10.7717/peerj.13281 (PMC9186324; doi:10.7717/peerj.13281)
Supplement: Supplemental Information 1 [file peerj-10-13281-s001.zip › Sub/Landmark/Inter Observer/Observer 1, Round 1/First Alignment/20-10.txt]

Var1	Var2	Var3	Var4
Endocantion Left	15.5983356040855	-66.8060022596792	-2.780508810138
Endocantion Right	-14.4542865445528	-66.722700823761	-2.5362341245653
Exocantion Left	36.3905407327577	-62.01202158337	1.42076978360251e-14
Exocantion Right	-36.3905407327577	-62.01202158337	-1.42076978360251e-14
Transition fixation top ear/face Left	61.5607808951959	-2.42308785013866	0.845118292699601
Transition fixation top ear/face Right	-64.0833077687212	-4.6401230744902	-0.845118292699616
Nasion	0.3846263695362	-78.3638016158609	-0.580610478192332
Pretragion Left	59.9916662478255	0.846435790475297	-21.1065651073901
Pretragion Right	-59.932288027923	-0.846435790475297	-20.923705547599
Nasal Point	0.0961106175416617	-93.1368508625705	-25.4160030546173
Pupil Right	-25.2494574904842	-66.3781570505757	-0.0103817503206191
Pupil Left	27.0240842426464	-65.1994366659277	-0.081516196761158
Labial Commisure Right	-19.7527660531008	-70.9310016518601	-57.6537246544345
Labial Commisure Left	17.8524739915775	-71.2845218514269	-57.7328206481247
Tragus L redef	58.4694541529984	-1.84846804594304	-22.0346607147006
Tragus R redef	-58.1834549935539	-3.43321609911269	-22.6211921756672
