# Supplementary material for: A semi-automatic three-dimensional technique using a regionalized facial template enables facial growth assessment in healthy children from 1.5 to 5.0 years of age
Source: PeerJ. 2022 Jun 7;10:e13281. doi: 10.7717/peerj.13281 (PMC9186324; doi:10.7717/peerj.13281)
Supplement: Supplemental Information 1 [file peerj-10-13281-s001.zip › Sub/Landmark/Inter Observer/Observer 1, Round 1/First Alignment/20-11.txt]

Var1	Var2	Var3	Var4
Endocantion Left	16.5945996095688	-64.606046838247	-2.238405071987
Endocantion Right	-17.580757770502	-65.5205386825286	-2.07775151059588
Exocantion Left	39.6424346861416	-58.6475303201191	-2.65936857711259e-14
Exocantion Right	-39.6424346861416	-58.6475303201191	2.65936857711259e-14
Transition fixation top ear/face Left	65.4452028616816	-0.657059750681867	-2.4330981997182
Transition fixation top ear/face Right	-70.8194124926299	-5.68372372179897	2.43309819971819
Nasion	-0.481070511586587	-76.456837358219	0.913609873285848
Pretragion Left	60.2308630150737	0.223308204045395	-21.219076184089
Pretragion Right	-64.4562993306076	-0.223308204045395	-17.5003386873912
Nasal Point	0.750872793678482	-87.91391574924	-24.0559837773568
Pupil Right	-28.778029111159	-63.0866361553787	-0.0823082356229981
Pupil Left	27.7262045523214	-62.7953205733686	-0.264855173411896
Labial Commisure Right	-23.7645123219271	-62.067652713112	-50.8245937163587
Labial Commisure Left	23.2568868995905	-61.6389242675017	-51.743728701324
Tragus L redef	58.6316411024508	1.22486642266919	-24.5986268289807
Tragus R redef	-61.988205895819	-1.7381268157928	-20.2423080909299
