# Supplementary material for: A semi-automatic three-dimensional technique using a regionalized facial template enables facial growth assessment in healthy children from 1.5 to 5.0 years of age
Source: PeerJ. 2022 Jun 7;10:e13281. doi: 10.7717/peerj.13281 (PMC9186324; doi:10.7717/peerj.13281)
Supplement: Supplemental Information 1 [file peerj-10-13281-s001.zip › Sub/Landmark/Inter Observer/Observer 1, Round 1/First Alignment/20-12.txt]

Var1	Var2	Var3	Var4
Endocantion Left	15.3595255230966	-66.8874838127087	-1.88242821716176
Endocantion Right	-14.0462169410872	-65.22623215964	-0.739392413620265
Exocantion Left	35.2460601983399	-60.8623997545749	-3.17998535842027e-15
Exocantion Right	-35.2460601983399	-60.8623997545749	3.17998535842027e-15
Transition fixation top ear/face Left	-60.3993873532358	3.47694375387858	3.22186524644744e-14
Transition fixation top ear/face Right	-60.3993873532358	3.47694375387858	3.22186524644744e-14
Nasion	-0.164279443302794	-76.8700122314865	1.0005269236423
Pretragion Left	-55.7541794532984	0	-20.2197890184028
Pretragion Right	-55.7541794532984	0	-20.2197890184028
Nasal Point	0.116974359270204	-88.5728787703158	-18.8080565239995
Pupil Right	-25.1548125705624	-64.9571264365907	0.217828406005789
Pupil Left	25.8284508572643	-65.4095003316058	-0.192268799470953
Labial Commisure Right	-20.9453824633362	-70.9312251780049	-46.5085179321171
Labial Commisure Left	21.1171725262802	-69.1085019077681	-43.6973011465173
Tragus L redef	-56.2863119368428	0.841465951108837	-20.1300439410597
Tragus R redef	-56.2863119368428	0.841465951108837	-20.1300439410597
