# Supplementary material for: A semi-automatic three-dimensional technique using a regionalized facial template enables facial growth assessment in healthy children from 1.5 to 5.0 years of age
Source: PeerJ. 2022 Jun 7;10:e13281. doi: 10.7717/peerj.13281 (PMC9186324; doi:10.7717/peerj.13281)
Supplement: Supplemental Information 1 [file peerj-10-13281-s001.zip › Sub/Landmark/Inter Observer/Observer 1, Round 1/First Alignment/20-13.txt]

Var1	Var2	Var3	Var4
Endocantion Left	15.9007113156228	-62.788935656633	-1.08105039284748
Endocantion Right	-15.1222381712005	-63.0698763027449	-1.79741414107331
Exocantion Left	36.4679532651957	-57.856241600212	1.41271493819595e-14
Exocantion Right	-36.4679532651957	-57.856241600212	-1.41271493819595e-14
Transition fixation top ear/face Left	60.5638019035847	-4.32211280375316	-5.36217394223731e-15
Transition fixation top ear/face Right	60.5638019035847	-4.32211280375316	-5.36217394223731e-15
Nasion	-0.985309249087834	-74.7113198963897	-1.72082427803706
Pretragion Left	58.4899152238192	-0.359226105523504	-15.0342308308901
Pretragion Right	-57.5344650557876	0.359226105523504	-18.6908940535041
Nasal Point	-0.790536852256352	-84.0413466976483	-18.0320109614525
Pupil Right	-25.4341664327161	-62.6219430198372	0.632992080820561
Pupil Left	26.1897469720083	-62.6878537975198	0.178620665121788
Labial Commisure Right	-16.3317091206463	-63.2466726142272	-51.4152610904996
Labial Commisure Left	14.6500569650117	-63.2891386040751	-50.5790863340752
Tragus L redef	58.5744794047831	-1.55788686619286	-15.0770098627453
Tragus R redef	-55.6545398923708	1.30140895175946	-21.9303748388629
