# Supplementary material for: A semi-automatic three-dimensional technique using a regionalized facial template enables facial growth assessment in healthy children from 1.5 to 5.0 years of age
Source: PeerJ. 2022 Jun 7;10:e13281. doi: 10.7717/peerj.13281 (PMC9186324; doi:10.7717/peerj.13281)
Supplement: Supplemental Information 1 [file peerj-10-13281-s001.zip › Sub/Landmark/Inter Observer/Observer 1, Round 1/First Alignment/20-14.txt]

Var1	Var2	Var3	Var4
Endocantion Left	15.2595743053798	-67.3405854443843	-0.911148074808226
Endocantion Right	-15.5749843738634	-67.4770370758035	-1.04332790909727
Exocantion Left	36.3903964008847	-62.2341668056619	-2.07018272085556e-14
Exocantion Right	-36.3903964008847	-62.2341668056619	2.07018272085556e-14
Transition fixation top ear/face Left	63.8494199598644	-2.68612146308399	-1.22009147430935
Transition fixation top ear/face Right	-62.4045671697124	-1.26479747048923	1.22009147430937
Nasion	0.280825041982126	-78.6602468553145	2.66833341783353
Pretragion Left	57.9383199555025	-1.17368804212529	-21.2446511854641
Pretragion Right	-58.3491343010583	1.17368804212529	-17.8126022657425
Nasal Point	0.797919241457272	-91.052010355047	-20.1354101102709
Pupil Right	-25.9377781234166	-66.6976416843966	-0.0494032796731859
Pupil Left	26.3988686084955	-66.8642973303197	-0.0844518119805648
Labial Commisure Right	-21.9024460973953	-68.5892893224941	-48.6350736191411
Labial Commisure Left	20.8104659994749	-68.2214229836968	-48.7974540191987
Tragus L redef	56.2501427488755	-3.37135482311309	-23.0598246285831
Tragus R redef	-56.4546988443066	-2.0652212200599	-18.9984723937245
