# Supplementary material for: A semi-automatic three-dimensional technique using a regionalized facial template enables facial growth assessment in healthy children from 1.5 to 5.0 years of age
Source: PeerJ. 2022 Jun 7;10:e13281. doi: 10.7717/peerj.13281 (PMC9186324; doi:10.7717/peerj.13281)
Supplement: Supplemental Information 1 [file peerj-10-13281-s001.zip › Sub/Landmark/Inter Observer/Observer 1, Round 1/First Alignment/20-15.txt]

Var1	Var2	Var3	Var4
Endocantion Left	16.9231253633966	-71.202349881149	-0.162760533249146
Endocantion Right	-17.1991137553589	-71.9297484900482	-1.12892864923393
Exocantion Left	41.4106244441568	-65.1718838470369	2.83745554555226e-14
Exocantion Right	-41.4106244441568	-65.1718838470369	-2.83745554555226e-14
Transition fixation top ear/face Left	65.9340401699802	-4.28935460956622	-2.5979475623989
Transition fixation top ear/face Right	-68.4064040066223	-4.63862846797517	2.59794756239888
Nasion	-1.73784093810386	-84.3843129951501	-1.91173073090307
Pretragion Left	64.8634575049739	0.353100473987652	-18.0709192022027
Pretragion Right	-65.9314700585431	-0.353100473987652	-16.327674743063
Nasal Point	-0.360999403864554	-92.8239687371469	-25.4079865122201
Pupil Right	-29.7480355180643	-70.4232467510549	1.97639650153676
Pupil Left	30.6348967439684	-71.0142110957203	0.747393571475643
Labial Commisure Right	-22.977760510063	-65.7719339721479	-52.720836540376
Labial Commisure Left	19.3232841909707	-65.8045873703819	-53.2344679603913
Tragus L redef	62.6888395379534	-2.46146000254847	-19.3498642893232
Tragus R redef	-63.9216116633989	-2.98407594259569	-17.5103526993508
