# Supplementary material for: A semi-automatic three-dimensional technique using a regionalized facial template enables facial growth assessment in healthy children from 1.5 to 5.0 years of age
Source: PeerJ. 2022 Jun 7;10:e13281. doi: 10.7717/peerj.13281 (PMC9186324; doi:10.7717/peerj.13281)
Supplement: Supplemental Information 1 [file peerj-10-13281-s001.zip › Sub/Landmark/Inter Observer/Observer 1, Round 1/First Alignment/20-16.txt]

Var1	Var2	Var3	Var4
Endocantion Left	16.4353035207143	-68.6065415605791	-0.334730054865166
Endocantion Right	-16.4217232073947	-68.6528745544585	-0.769858325618702
Exocantion Left	38.679863464114	-62.0453354028008	-9.4310301836796e-15
Exocantion Right	-38.679863464114	-62.0453354028008	9.4310301836796e-15
Transition fixation top ear/face Left	66.1370638181258	-2.22555695851126	-0.910721173445308
Transition fixation top ear/face Right	-65.0930717492949	4.04462459255619	0.910721173445305
Nasion	0.437683926397689	-80.5263558594211	-1.54043884174506
Pretragion Left	62.3773567927915	-0.564792825832114	-22.4294542976155
Pretragion Right	-59.0118133166421	0.564792825832122	-22.0829023411421
Nasal Point	-0.963666730547857	-92.4167277485909	-22.4238963256393
Pupil Right	-28.4558116780496	-66.2940514498316	0.448970920637231
Pupil Left	26.3955961319443	-68.0296997881259	0.519734735649954
Labial Commisure Right	-21.9444827347956	-68.7967295678975	-48.8881454816222
Labial Commisure Left	18.5524163299664	-73.3003369374153	-48.36659359331
Tragus L redef	60.9161194185364	1.09920975374302	-24.3868839478339
Tragus R redef	-57.5827582975394	-2.34679886213005	-24.0772668436732
