# Supplementary material for: A semi-automatic three-dimensional technique using a regionalized facial template enables facial growth assessment in healthy children from 1.5 to 5.0 years of age
Source: PeerJ. 2022 Jun 7;10:e13281. doi: 10.7717/peerj.13281 (PMC9186324; doi:10.7717/peerj.13281)
Supplement: Supplemental Information 1 [file peerj-10-13281-s001.zip › Sub/Landmark/Inter Observer/Observer 1, Round 1/First Alignment/20-17.txt]

Var1	Var2	Var3	Var4
Endocantion Left	16.0615050953141	-61.2457189699097	-0.719639634130583
Endocantion Right	-15.4560616878716	-62.5036270770126	-3.07354974955892
Exocantion Left	37.6550420481109	-55.6874929188043	0
Exocantion Right	-37.6550420481109	-55.6874929188043	0
Transition fixation top ear/face Left	61.3807966184692	-5.30617496889323	2.06843325903837
Transition fixation top ear/face Right	-63.3351540736003	-4.85796393051615	-2.06843325903845
Nasion	0.706324096943462	-73.3116246788574	-0.476050122739882
Pretragion Left	54.4754477272695	-1.07231992314051	-20.1043190201074
Pretragion Right	-60.9231712860374	1.07231992314051	-19.190821832703
Nasal Point	3.23594782657036	-84.6183612564507	-21.3772676911358
Pupil Right	-27.4721288760823	-62.0619724119088	0.54944565965678
Pupil Left	27.0389160317265	-61.413230777105	0.601494964456709
Labial Commisure Right	-17.9631384442694	-65.5566661242813	-45.3131064637739
Labial Commisure Left	22.3525015729527	-62.3811201879619	-44.8866903546891
Tragus L redef	52.9716983581437	0.145727293705512	-23.4128038189815
Tragus R redef	-59.4403260361261	-0.17820001589638	-22.3723578930707
