# Supplementary material for: A semi-automatic three-dimensional technique using a regionalized facial template enables facial growth assessment in healthy children from 1.5 to 5.0 years of age
Source: PeerJ. 2022 Jun 7;10:e13281. doi: 10.7717/peerj.13281 (PMC9186324; doi:10.7717/peerj.13281)
Supplement: Supplemental Information 1 [file peerj-10-13281-s001.zip › Sub/Landmark/Inter Observer/Observer 1, Round 1/First Alignment/20-18.txt]

Var1	Var2	Var3	Var4
Endocantion Left	15.5131955282531	-61.3346522856015	-0.704128130779295
Endocantion Right	-15.5602617445823	-60.9380453246795	-0.551035907850506
Exocantion Left	36.7186394676124	-56.8573840291605	-6.92071884821845e-16
Exocantion Right	-36.7186394676124	-56.8573840291605	6.92071884821845e-16
Transition fixation top ear/face Left	59.7485329808479	-4.43439093229063	0.30737015887327
Transition fixation top ear/face Right	-60.5265293442534	-4.93246529896729	-0.307370158873301
Nasion	0.584587123576112	-70.428648081581	1.49105918528686
Pretragion Left	56.1118616724574	-0.562217948064436	-15.5869590271905
Pretragion Right	-54.7128304484026	0.562217948064429	-17.3938665101787
Nasal Point	-1.07288568056146	-82.3149815635068	-19.3034832093534
Pupil Right	-25.6678904016534	-60.0744314724301	1.22394985148911
Pupil Left	27.4721350975506	-61.0424373074462	0.709445024183366
Labial Commisure Right	-18.8359598251605	-59.9151160903351	-41.7026715050235
Labial Commisure Left	19.2047083126404	-59.9230932322127	-41.5267935606787
Tragus L redef	54.4410119281848	-2.85752966557331	-17.5328644463891
Tragus R redef	-52.1983225751142	3.11801728070143	-16.4471039609844
