# Supplementary material for: A semi-automatic three-dimensional technique using a regionalized facial template enables facial growth assessment in healthy children from 1.5 to 5.0 years of age
Source: PeerJ. 2022 Jun 7;10:e13281. doi: 10.7717/peerj.13281 (PMC9186324; doi:10.7717/peerj.13281)
Supplement: Supplemental Information 1 [file peerj-10-13281-s001.zip › Sub/Landmark/Inter Observer/Observer 1, Round 1/First Alignment/20-19.txt]

Var1	Var2	Var3	Var4
Endocantion Left	13.5249545281875	-61.9674289441675	-2.50466190636612
Endocantion Right	-14.6782417614625	-61.5398919812636	-2.67623754225357
Exocantion Left	34.4683184847332	-56.3355541094021	9.2282028780046e-17
Exocantion Right	-34.4683184847332	-56.3355541094021	-9.2282028780046e-17
Transition fixation top ear/face Left	61.3268256150286	-1.4380600336931	0.932322092551124
Transition fixation top ear/face Right	-60.0635058640002	-3.40376214931496	-0.932322092551263
Nasion	-1.37144554109703	-72.5139685106516	0.0431587100059887
Pretragion Left	56.3097247666627	0	-18.0375205220759
Pretragion Right	56.3097247666627	0	-18.0375205220759
Nasal Point	-0.529327744783409	-83.2740428449434	-24.7261707356542
Pupil Right	-24.8265037049609	-60.4776514672737	0.497854125701324
Pupil Left	23.445311814179	-60.4824186888164	0.400264988373297
Labial Commisure Right	-21.1073766272423	-57.6087902625502	-47.7160735500006
Labial Commisure Left	17.8066748608683	-57.6742657351238	-46.7374782566987
Tragus L redef	53.6677809369635	-1.99015766793089	-20.1490884701787
Tragus R redef	57.6917959827593	-0.871243989326665	-19.4019386551035
