# Supplementary material for: A semi-automatic three-dimensional technique using a regionalized facial template enables facial growth assessment in healthy children from 1.5 to 5.0 years of age
Source: PeerJ. 2022 Jun 7;10:e13281. doi: 10.7717/peerj.13281 (PMC9186324; doi:10.7717/peerj.13281)
Supplement: Supplemental Information 1 [file peerj-10-13281-s001.zip › Sub/Landmark/Inter Observer/Observer 1, Round 1/First Alignment/20-2.txt]

Var1	Var2	Var3	Var4
Endocantion Left	16.313335495313	-60.7040965377386	2.29946154431692
Endocantion Right	-16.6124104831669	-61.7494555651656	1.55577235729505
Exocantion Left	37.5950135000601	-54.0857515951363	-2.25789627625034e-16
Exocantion Right	-37.5950135000601	-54.0857515951363	2.25789627625034e-16
Transition fixation top ear/face Left	65.7297708667228	-1.17216138545108	-1.04236718066358
Transition fixation top ear/face Right	-63.9640652687851	0.623073414993222	1.04236718066359
Nasion	0.453523952807551	-73.0139805452334	3.28199052976007
Pretragion Left	61.0612392305865	0.166275121310711	-18.8746897994298
Pretragion Right	-58.9886574445613	-0.166275121310711	-18.9482335446995
Nasal Point	0.378870226693174	-85.3332507749968	-17.5728311427512
Pupil Right	-26.2615970734635	-59.7376040823551	2.98491623918838
Pupil Left	27.1985189460237	-58.8749778682195	3.04074978871998
Labial Commisure Right	-19.3137013970041	-69.0218362949755	-52.272942588846
Labial Commisure Left	17.8187810747569	-69.3032061758415	-52.0587297493567
Tragus L redef	59.3464607066446	-1.21372498489384	-22.0508142300851
Tragus R redef	-57.6697149438884	-1.98890369652114	-20.9202762373018
