# Supplementary material for: A semi-automatic three-dimensional technique using a regionalized facial template enables facial growth assessment in healthy children from 1.5 to 5.0 years of age
Source: PeerJ. 2022 Jun 7;10:e13281. doi: 10.7717/peerj.13281 (PMC9186324; doi:10.7717/peerj.13281)
Supplement: Supplemental Information 1 [file peerj-10-13281-s001.zip › Sub/Landmark/Inter Observer/Observer 1, Round 1/First Alignment/20-20.txt]

Var1	Var2	Var3	Var4
Endocantion Left	14.4221591196413	-64.4155159325844	-2.77765352243802
Endocantion Right	-13.9376670578831	-63.6737869302003	-2.19007062681875
Exocantion Left	33.4682816150904	-57.8703936792698	4.81602981853802e-15
Exocantion Right	-33.4682816150904	-57.8703936792698	-4.81602981853802e-15
Transition fixation top ear/face Left	57.993125373424	-2.25825297142834	-2.24988016404752
Transition fixation top ear/face Right	-60.7542691945616	-1.5872783288694	2.24988016404747
Nasion	0.172409331233737	-75.1583539472124	-1.507701094494
Pretragion Left	53.3874773256169	-0.767133944955795	-22.5991367536289
Pretragion Right	-56.3627423991037	0.767133944955795	-19.1351172159322
Nasal Point	0.372133089539453	-84.2641250743377	-21.4839751643795
Pupil Right	-22.0732675945067	-62.1125178828206	0.319663953626682
Pupil Left	24.9402548979282	-62.1569702107693	0.732243304486338
Labial Commisure Right	-20.0319503913433	-63.0625778099571	-49.240678547912
Labial Commisure Left	16.6352993721962	-61.5709730770823	-50.4998991755518
Tragus L redef	51.9887788468577	-2.79430082192478	-24.7963939625143
Tragus R redef	-55.1321944426463	0.181826400397114	-22.1296200909227
