# Supplementary material for: A semi-automatic three-dimensional technique using a regionalized facial template enables facial growth assessment in healthy children from 1.5 to 5.0 years of age
Source: PeerJ. 2022 Jun 7;10:e13281. doi: 10.7717/peerj.13281 (PMC9186324; doi:10.7717/peerj.13281)
Supplement: Supplemental Information 1 [file peerj-10-13281-s001.zip › Sub/Landmark/Inter Observer/Observer 1, Round 1/First Alignment/20-3.txt]

Var1	Var2	Var3	Var4
Endocantion Left	14.3349712239587	-59.9134408822555	0.21432317726315
Endocantion Right	-16.8454501941901	-60.4752985373394	-1.24498557432944
Exocantion Left	38.0693683278857	-56.4696894854225	3.97179748903809e-15
Exocantion Right	-38.0693683278857	-56.4696894854225	-3.97179748903809e-15
Transition fixation top ear/face Left	-64.609928275002	4.49694196576667	-1.98524827581392e-14
Transition fixation top ear/face Right	-64.609928275002	4.49694196576667	-1.98524827581392e-14
Nasion	-1.36072369894513	-70.258735777522	1.07701421071956
Pretragion Left	59.4784791630382	-2.08705848391988	-21.4720173048426
Pretragion Right	-58.4076073803434	2.08705848391988	-21.7703103070123
Nasal Point	-0.831777183984165	-84.7772853519777	-17.9999497182913
Pupil Right	-28.3886322238998	-60.0151536739468	1.15241268548894
Pupil Left	25.6844415481154	-61.3414297472477	1.77247204662974
Labial Commisure Right	-17.4450178634185	-68.8804604376942	-48.9211684649604
Labial Commisure Left	19.4397572060602	-70.229652486398	-49.3204870350673
Tragus L redef	58.0384765260418	-3.12548999588028	-24.7100766623383
Tragus R redef	-58.4847698546001	2.46983847688579	-22.1037908719566
