# Supplementary material for: A semi-automatic three-dimensional technique using a regionalized facial template enables facial growth assessment in healthy children from 1.5 to 5.0 years of age
Source: PeerJ. 2022 Jun 7;10:e13281. doi: 10.7717/peerj.13281 (PMC9186324; doi:10.7717/peerj.13281)
Supplement: Supplemental Information 1 [file peerj-10-13281-s001.zip › Sub/Landmark/Inter Observer/Observer 1, Round 1/First Alignment/20-4.txt]

Var1	Var2	Var3	Var4
Endocantion Left	15.2307949259082	-66.4050863853286	-2.12974976613005
Endocantion Right	-14.2458630676398	-65.7331344491523	-1.83197604789135
Exocantion Left	35.4827109293033	-60.7643054280942	-1.43098715336241e-15
Exocantion Right	-35.4827109293033	-60.7643054280942	1.43098715336241e-15
Transition fixation top ear/face Left	64.1135579416442	0.862816218453851	4.30921112266468e-14
Transition fixation top ear/face Right	64.1135579416442	0.862816218453851	4.30921112266468e-14
Nasion	-1.26262699083966	-75.7840761704369	2.18776961812004
Pretragion Left	60.5440581103784	-0.669202233899753	-19.7608068258546
Pretragion Right	-58.544575578129	0.66920223389976	-23.3112845000651
Nasal Point	0.787347609182483	-88.4169127558046	-17.021980834623
Pupil Right	-23.8366619228354	-65.057322739527	0.0735700529184154
Pupil Left	24.7742436974294	-65.5466756419732	1.38133253497646
Labial Commisure Right	-16.8018620152878	-68.3168998109263	-48.1378344351939
Labial Commisure Left	19.0036573468835	-68.9645192701092	-46.0596504791023
Tragus L redef	61.0311504473489	-0.382202023998552	-18.6688195447334
Tragus R redef	-57.392711190173	-2.52266540400977	-24.2380222035652
