# Supplementary material for: A semi-automatic three-dimensional technique using a regionalized facial template enables facial growth assessment in healthy children from 1.5 to 5.0 years of age
Source: PeerJ. 2022 Jun 7;10:e13281. doi: 10.7717/peerj.13281 (PMC9186324; doi:10.7717/peerj.13281)
Supplement: Supplemental Information 1 [file peerj-10-13281-s001.zip › Sub/Landmark/Inter Observer/Observer 1, Round 1/First Alignment/20-5.txt]

Var1	Var2	Var3	Var4
Endocantion Left	15.3967662792003	-65.924373679322	-1.50678275544515
Endocantion Right	-13.9337258690318	-65.0753771147313	-1.28891197767026
Exocantion Left	35.4394886927478	-60.1430537145584	6.4391328297467e-16
Exocantion Right	-35.4394886927478	-60.1430537145584	-6.4391328297467e-16
Transition fixation top ear/face Left	56.7337878402022	-8.32072852325867	-2.07077032475404e-14
Transition fixation top ear/face Right	56.7337878402022	-8.32072852325867	-2.07077032475404e-14
Nasion	1.94250197395447	-73.898605611693	1.58774046362147
Pretragion Left	58.7628765037674	0	-11.9626120262308
Pretragion Right	58.7628765037674	0	-11.9626120262308
Nasal Point	0.952514860450229	-84.2374960528318	-24.0893828312732
Pupil Right	-24.1471791693067	-66.5376015983427	0.102297648026453
Pupil Left	25.5534660802801	-65.6392279474705	1.21264619607267
Labial Commisure Right	-16.4637882374922	-62.5452230401178	-47.674123170791
Labial Commisure Left	18.4348572933642	-62.3568746157092	-47.1652075071903
Tragus L redef	58.7900891506165	0.0107463463975179	-11.9296135261957
Tragus R redef	58.7900891506165	0.0107463463975179	-11.9296135261957
