# Supplementary material for: A semi-automatic three-dimensional technique using a regionalized facial template enables facial growth assessment in healthy children from 1.5 to 5.0 years of age
Source: PeerJ. 2022 Jun 7;10:e13281. doi: 10.7717/peerj.13281 (PMC9186324; doi:10.7717/peerj.13281)
Supplement: Supplemental Information 1 [file peerj-10-13281-s001.zip › Sub/Landmark/Inter Observer/Observer 1, Round 1/First Alignment/20-6.txt]

Var1	Var2	Var3	Var4
Endocantion Left	15.3905383723544	-61.4645812303391	-1.81868142363165
Endocantion Right	-13.9158027406848	-61.3434282924092	-2.37821727359369
Exocantion Left	35.4903383691322	-55.7820179210258	4.17725355641646e-15
Exocantion Right	-35.4903383691322	-55.7820179210258	-4.17725355641646e-15
Transition fixation top ear/face Left	55.0543531812084	-7.13709049860603	0.0879662326048618
Transition fixation top ear/face Right	-56.3552223973655	-5.60069903816666	-0.0879662326048733
Nasion	1.64519238597015	-73.1043960115007	-1.09941330334978
Pretragion Left	55.2061099142094	0	-16.4560170334861
Pretragion Right	55.2061099142094	0	-16.4560170334861
Nasal Point	1.70333322441295	-83.5092585961534	-21.1153338817544
Pupil Right	-24.2216640460032	-60.6184190170069	0.355506812377605
Pupil Left	26.0251649679657	-61.259609613072	0.562688564143135
Labial Commisure Right	-16.9533291072962	-63.0769297848892	-51.9294811884537
Labial Commisure Left	18.9707764930578	-62.524049453983	-51.3751565865143
Tragus L redef	53.1006464048015	-0.061586178930952	-19.6334746272615
Tragus R redef	55.8684610343181	0.489933789532486	-15.2086832480003
