# Supplementary material for: A semi-automatic three-dimensional technique using a regionalized facial template enables facial growth assessment in healthy children from 1.5 to 5.0 years of age
Source: PeerJ. 2022 Jun 7;10:e13281. doi: 10.7717/peerj.13281 (PMC9186324; doi:10.7717/peerj.13281)
Supplement: Supplemental Information 1 [file peerj-10-13281-s001.zip › Sub/Landmark/Inter Observer/Observer 1, Round 1/First Alignment/20-7.txt]

Var1	Var2	Var3	Var4
Endocantion Left	14.6903357587785	-66.5093767085023	-0.00561572236272667
Endocantion Right	-15.0410579280586	-67.0275356771394	-0.482126744716756
Exocantion Left	36.0597628358119	-63.3448351503907	1.01981244208415e-14
Exocantion Right	-36.0597628358119	-63.3448351503907	-1.01981244208415e-14
Transition fixation top ear/face Left	62.4455426413178	-5.7758078544791	-1.00667234393665
Transition fixation top ear/face Right	-59.5998877298665	-6.60197784927958	1.00667234393667
Nasion	-2.88051646049215	-77.6117359596759	1.57063642955642
Pretragion Left	60.5308728578152	-0.900781011249656	-16.5027406197134
Pretragion Right	-57.5556440664891	0.900781011249649	-12.8417645698631
Nasal Point	-2.67778281653318	-91.2307359272278	-23.4387487094954
Pupil Right	-26.1600646678868	-67.1765664380826	0.742047778113627
Pupil Left	25.7765840767508	-66.9632453659521	1.04068593779117
Labial Commisure Right	-21.3960728436424	-65.9636375435411	-51.5286868887621
Labial Commisure Left	16.5348486857727	-68.373246478247	-51.6805458629404
Tragus L redef	58.7567160891352	-2.93596189841719	-19.442976939396
Tragus R redef	-56.3034408684649	-0.819495784838828	-16.0666128192125
