# Supplementary material for: A semi-automatic three-dimensional technique using a regionalized facial template enables facial growth assessment in healthy children from 1.5 to 5.0 years of age
Source: PeerJ. 2022 Jun 7;10:e13281. doi: 10.7717/peerj.13281 (PMC9186324; doi:10.7717/peerj.13281)
Supplement: Supplemental Information 1 [file peerj-10-13281-s001.zip › Sub/Landmark/Inter Observer/Observer 1, Round 1/First Alignment/20-8.txt]

Var1	Var2	Var3	Var4
Endocantion Left	16.6277562955032	-62.7516800421354	-0.113253550677085
Endocantion Right	-17.2272320541659	-62.5248804372212	0.49243069294947
Exocantion Left	38.5869359031331	-56.8682442930928	1.46082217468021e-14
Exocantion Right	-38.5869359031331	-56.8682442930928	-1.46082217468021e-14
Transition fixation top ear/face Left	-71.4058302636251	2.16717577117762	3.09450258931342e-14
Transition fixation top ear/face Right	-71.4058302636251	2.16717577117762	3.09450258931342e-14
Nasion	0.817676335242211	-73.6367649228248	1.62056861734956
Pretragion Left	-63.9865699500132	0	-18.8016380327801
Pretragion Right	-63.9865699500132	0	-18.8016380327801
Nasal Point	0.590446096204559	-87.5132745686042	-16.8608257871633
Pupil Right	-27.5327802584407	-61.5512333522276	1.3732902806545
Pupil Left	27.124798085808	-60.9839976323199	0.999633191369749
Labial Commisure Right	-16.7914406968989	-69.287382596569	-48.926341830582
Labial Commisure Left	17.1484157819272	-70.0155166963069	-49.152611586144
Tragus L redef	-66.4541005349908	0.677963624692858	-16.3938501537798
Tragus R redef	-66.4541005349908	0.677963624692858	-16.3938501537798
