# Supplementary material for: A semi-automatic three-dimensional technique using a regionalized facial template enables facial growth assessment in healthy children from 1.5 to 5.0 years of age
Source: PeerJ. 2022 Jun 7;10:e13281. doi: 10.7717/peerj.13281 (PMC9186324; doi:10.7717/peerj.13281)
Supplement: Supplemental Information 1 [file peerj-10-13281-s001.zip › Sub/Landmark/Inter Observer/Observer 1, Round 1/First Alignment/20-9.txt]

Var1	Var2	Var3	Var4
Endocantion Left	14.0992272713318	-64.6734026527618	-0.790097035352503
Endocantion Right	-14.6875551952743	-64.1917419570915	-0.184314732747355
Exocantion Left	35.5724080913143	-59.1099307829073	0
Exocantion Right	-35.5724080913143	-59.1099307829073	0
Transition fixation top ear/face Left	60.4409211400837	-4.21969376788753	0.734572756258192
Transition fixation top ear/face Right	-61.163385850767	-9.10128284646579	-0.734572756258193
Nasion	0.329891425241058	-75.0739309721922	1.13273206812698
Pretragion Left	57.3762835127925	0.0419548511421652	-19.1113334540264
Pretragion Right	-57.3867978153114	-0.0419548511421652	-18.0913923230724
Nasal Point	0.0647041786176459	-86.6840677364767	-21.8697938010322
Pupil Right	-24.496579740908	-63.4336841392668	1.82766893219394
Pupil Left	25.547646049352	-64.0172912320247	0.591806255855924
Labial Commisure Right	-20.2364156961802	-65.6426967198694	-51.9040429023526
Labial Commisure Left	18.7170797372183	-65.5651442369316	-51.2171895682357
Tragus L redef	55.3301319435142	1.38034400238995	-21.8139264663765
Tragus R redef	-56.1367032900547	0.273709444287739	-21.4655524235975
