# Supplementary material for: A semi-automatic three-dimensional technique using a regionalized facial template enables facial growth assessment in healthy children from 1.5 to 5.0 years of age
Source: PeerJ. 2022 Jun 7;10:e13281. doi: 10.7717/peerj.13281 (PMC9186324; doi:10.7717/peerj.13281)
Supplement: Supplemental Information 1 [file peerj-10-13281-s001.zip › Sub/Landmark/Inter Observer/Observer 1, Round 1/Raw/1-1.txt]

Var1	Var2	Var3	Var4
Endocantion Left	42.4037	-65.7551	43.8491
Endocantion Right	10.6102	-62.6966	44.3352
Exocantion Left	63.1439	-66.0318	40.1875
Exocantion Right	-10.2992	-56.7224	37.6198
Transition fixation top ear/face Left	98.9009	-35.2308	-6.57363
Transition fixation top ear/face Right	-37.4813	-22.3797	-9.41769
Nasion	26.5751	-67.9223	54.2778
Pretragion Left	87.9353	-54.6666	-18.4126
Pretragion Right	-29.9327	-42.1932	-17.498
Nasal Point	24.9963	-90.2015	54.9673
Pupil Right	0.455612	-60.7032	42.7985
Pupil Left	53.0926	-66.8999	43.3504
Labial Commisure Right	6.06846	-107.037	25.2787
Labial Commisure Left	38.22	-109.938	26.5925
