# Supplementary material for: A semi-automatic three-dimensional technique using a regionalized facial template enables facial growth assessment in healthy children from 1.5 to 5.0 years of age
Source: PeerJ. 2022 Jun 7;10:e13281. doi: 10.7717/peerj.13281 (PMC9186324; doi:10.7717/peerj.13281)
Supplement: Supplemental Information 1 [file peerj-10-13281-s001.zip › Sub/Landmark/Inter Observer/Observer 1, Round 1/Raw/1-10.txt]

Var1	Var2	Var3	Var4
Endocantion Left	0.234608	19.1335	36.4867
Endocantion Right	-29.5679	15.9519	34.2698
Exocantion Left	20.4133	26.5838	35.9013
Exocantion Right	-51.6795	18.2894	30.341
Transition fixation top ear/face Left	44.7827	65.9327	-9.29707
Transition fixation top ear/face Right	-79.425	48.9443	-18.1317
Nasion	-15.0499	12.194	45.8732
Pretragion Left	46.2112	50.3529	-25.1166
Pretragion Right	-72.591	35.8132	-32.8165
Nasal Point	-11.8225	-16.3644	42.8525
Pupil Right	-40.6096	16.9269	34.6755
Pupil Left	11.1705	23.5363	37.6846
Labial Commisure Right	-27.2338	-30.7843	4.36995
Labial Commisure Left	10.0293	-26.7737	7.47829
