# Supplementary material for: A semi-automatic three-dimensional technique using a regionalized facial template enables facial growth assessment in healthy children from 1.5 to 5.0 years of age
Source: PeerJ. 2022 Jun 7;10:e13281. doi: 10.7717/peerj.13281 (PMC9186324; doi:10.7717/peerj.13281)
Supplement: Supplemental Information 1 [file peerj-10-13281-s001.zip › Sub/Landmark/Inter Observer/Observer 1, Round 1/Raw/1-11.txt]

Var1	Var2	Var3	Var4
Endocantion Left	32.2292	23.8659	51.3119
Endocantion Right	-1.53996	26.3575	56.0292
Exocantion Left	55.0584	27.0947	44.9779
Exocantion Right	-23.4351	33.7455	53.9572
Transition fixation top ear/face Left	77.5045	55.1369	-7.40917
Transition fixation top ear/face Right	-56.5143	67.8	14.8529
Nasion	16.3092	21.3214	64.8039
Pretragion Left	69.8099	40.5235	-17.8072
Pretragion Right	-53.1184	53.8109	-1.28464
Nasal Point	14.7676	-5.80254	60.5403
Pupil Right	-12.4775	30.2997	56.3666
Pupil Left	43.4246	25.5707	49.6258
Labial Commisure Right	-14.2889	-11.5292	27.2459
Labial Commisure Left	32.1208	-15.9957	21.0628
