# Supplementary material for: A semi-automatic three-dimensional technique using a regionalized facial template enables facial growth assessment in healthy children from 1.5 to 5.0 years of age
Source: PeerJ. 2022 Jun 7;10:e13281. doi: 10.7717/peerj.13281 (PMC9186324; doi:10.7717/peerj.13281)
Supplement: Supplemental Information 1 [file peerj-10-13281-s001.zip › Sub/Landmark/Inter Observer/Observer 1, Round 1/Raw/1-12.txt]

Var1	Var2	Var3	Var4
Endocantion Left	19.4028	16.8076	38.3974
Endocantion Right	-9.61497	21.7766	36.9684
Exocantion Left	39.716	18.9737	34.1546
Exocantion Right	-30.3447	26.6845	33.0679
Transition fixation top ear/face Left	0	0	0
Transition fixation top ear/face Right	-51.3182	57.9035	-24.878
Nasion	3.61182	16.6549	48.376
Pretragion Left	0	0	0
Pretragion Right	-48.7597	37.8595	-30.726
Nasal Point	1.35579	-6.18538	50.0033
Pupil Right	-20.5516	23.9628	36.9839
Pupil Left	30.054	17.8208	37.9914
Labial Commisure Right	-20.9955	-20.7317	21.5254
Labial Commisure Left	21.1796	-22.024	21.7987
