# Supplementary material for: A semi-automatic three-dimensional technique using a regionalized facial template enables facial growth assessment in healthy children from 1.5 to 5.0 years of age
Source: PeerJ. 2022 Jun 7;10:e13281. doi: 10.7717/peerj.13281 (PMC9186324; doi:10.7717/peerj.13281)
Supplement: Supplemental Information 1 [file peerj-10-13281-s001.zip › Sub/Landmark/Inter Observer/Observer 1, Round 1/Raw/1-13.txt]

Var1	Var2	Var3	Var4
Endocantion Left	-5.86728	-33.7559	26.3294
Endocantion Right	-36.675	-30.0972	27.0462
Exocantion Left	14.741	-34.2598	21.4759
Exocantion Right	-57.4354	-23.8736	23.0058
Transition fixation top ear/face Left	39.6842	-22.4992	-30.3511
Transition fixation top ear/face Right	0	0	0
Nasion	-22.9132	-35.3413	37.9317
Pretragion Left	35.5713	-35.3356	-38.3726
Pretragion Right	-79.7511	-22.0771	-37.6652
Nasal Point	-25.2357	-53.4839	42.2438
Pupil Right	-46.5241	-26.197	27.5227
Pupil Left	4.49615	-33.9979	26.3741
Labial Commisure Right	-44.9445	-77.0256	13.1622
Labial Commisure Left	-14.1671	-80.6566	12.7903
