# Supplementary material for: A semi-automatic three-dimensional technique using a regionalized facial template enables facial growth assessment in healthy children from 1.5 to 5.0 years of age
Source: PeerJ. 2022 Jun 7;10:e13281. doi: 10.7717/peerj.13281 (PMC9186324; doi:10.7717/peerj.13281)
Supplement: Supplemental Information 1 [file peerj-10-13281-s001.zip › Sub/Landmark/Inter Observer/Observer 1, Round 1/Raw/1-14.txt]

Var1	Var2	Var3	Var4
Endocantion Left	47.3831	-36.3619	89.3218
Endocantion Right	16.6413	-35.8118	86.9883
Exocantion Left	68.8515	-37.1657	85.8752
Exocantion Right	-3.67421	-35.6433	79.9805
Transition fixation top ear/face Left	100.541	-53.4442	30.8094
Transition fixation top ear/face Right	-25.0685	-48.7839	18.6201
Nasion	31.7682	-29.8176	98.1907
Pretragion Left	93.9612	-73.1049	33.7033
Pretragion Right	-21.609	-67.9172	21.1862
Nasal Point	30.4613	-48.9168	115.722
Pupil Right	6.41183	-34.8214	85.1553
Pupil Left	58.5514	-35.9095	89.5638
Labial Commisure Right	8.35165	-81.5525	99.0431
Labial Commisure Left	50.9354	-82.6931	102.186
