# Supplementary material for: A semi-automatic three-dimensional technique using a regionalized facial template enables facial growth assessment in healthy children from 1.5 to 5.0 years of age
Source: PeerJ. 2022 Jun 7;10:e13281. doi: 10.7717/peerj.13281 (PMC9186324; doi:10.7717/peerj.13281)
Supplement: Supplemental Information 1 [file peerj-10-13281-s001.zip › Sub/Landmark/Inter Observer/Observer 1, Round 1/Raw/1-15.txt]

Var1	Var2	Var3	Var4
Endocantion Left	25.3572	58.6167	62.3969
Endocantion Right	-8.75969	59.7641	63.1118
Exocantion Left	49.7696	55.8594	56.6993
Exocantion Right	-32.9223	60.4504	56.1234
Transition fixation top ear/face Left	73.6479	36.2763	-1.2762
Transition fixation top ear/face Right	-60.1925	48.8248	-3.21443
Nasion	6.72883	61.3674	75.4534
Pretragion Left	71.6873	20.2133	-1.77366
Pretragion Right	-58.8015	29.3273	-2.45099
Nasal Point	6.86726	40.8076	89.6827
Pupil Right	-21.1286	63.0659	60.7674
Pupil Left	39.0965	58.6859	62.0755
Labial Commisure Right	-17.4316	8.73385	70.4431
Labial Commisure Left	24.7752	5.90202	70.9014
