# Supplementary material for: A semi-automatic three-dimensional technique using a regionalized facial template enables facial growth assessment in healthy children from 1.5 to 5.0 years of age
Source: PeerJ. 2022 Jun 7;10:e13281. doi: 10.7717/peerj.13281 (PMC9186324; doi:10.7717/peerj.13281)
Supplement: Supplemental Information 1 [file peerj-10-13281-s001.zip › Sub/Landmark/Inter Observer/Observer 1, Round 1/Raw/1-16.txt]

Var1	Var2	Var3	Var4
Endocantion Left	10.5582	-39.4994	106.805
Endocantion Right	-21.8349	-34.5998	104.264
Exocantion Left	32.5549	-45.5252	102.584
Exocantion Right	-43.5263	-33.1203	96.0804
Transition fixation top ear/face Left	59.9338	-75.8844	50.9909
Transition fixation top ear/face Right	-68.7415	-55.8499	33.519
Nasion	-5.50069	-33.0009	116.772
Pretragion Left	52.36	-95.1979	58.0319
Pretragion Right	-66.9501	-75.898	46.6591
Nasal Point	-10.7626	-46.4295	136.045
Pupil Right	-33.4284	-32.573	100.61
Pupil Left	20.5136	-40.5759	106.767
Labial Commisure Right	-35.9689	-76.6281	123.751
Labial Commisure Left	3.91235	-80.7632	131.027
