# Supplementary material for: A semi-automatic three-dimensional technique using a regionalized facial template enables facial growth assessment in healthy children from 1.5 to 5.0 years of age
Source: PeerJ. 2022 Jun 7;10:e13281. doi: 10.7717/peerj.13281 (PMC9186324; doi:10.7717/peerj.13281)
Supplement: Supplemental Information 1 [file peerj-10-13281-s001.zip › Sub/Landmark/Inter Observer/Observer 1, Round 1/Raw/1-17.txt]

Var1	Var2	Var3	Var4
Endocantion Left	64.9661	-35.7451	132.927
Endocantion Right	33.3547	-35.252	133.905
Exocantion Left	86.582	-37.3407	127.645
Exocantion Right	11.5633	-30.814	126.547
Transition fixation top ear/face Left	110.786	-41.3209	77.6071
Transition fixation top ear/face Right	-13.8061	-34.6562	75.6646
Nasion	49.5985	-33.2197	144.712
Pretragion Left	101.999	-63.0766	75.0151
Pretragion Right	-12.8566	-52.3378	71.1235
Nasal Point	50.2013	-53.3032	157.65
Pupil Right	21.7057	-30.6475	133.007
Pupil Left	76.0154	-35.3712	133.151
Labial Commisure Right	27.136	-76.7419	140.206
Labial Commisure Left	67.3575	-80.0631	137.595
