# Supplementary material for: A semi-automatic three-dimensional technique using a regionalized facial template enables facial growth assessment in healthy children from 1.5 to 5.0 years of age
Source: PeerJ. 2022 Jun 7;10:e13281. doi: 10.7717/peerj.13281 (PMC9186324; doi:10.7717/peerj.13281)
Supplement: Supplemental Information 1 [file peerj-10-13281-s001.zip › Sub/Landmark/Inter Observer/Observer 1, Round 1/Raw/1-18.txt]

Var1	Var2	Var3	Var4
Endocantion Left	24.7207	-116.618	57.3231
Endocantion Right	-5.09217	-118.884	48.8497
Exocantion Left	46.3259	-115.155	58.4578
Exocantion Right	-24.3762	-120.692	39.3898
Transition fixation top ear/face Left	82.6117	-122.787	14.826
Transition fixation top ear/face Right	-33.3035	-132.366	-15.811
Nasion	7.84721	-113.915	61.6082
Pretragion Left	80.525	-139.351	13.3671
Pretragion Right	-25.8269	-149.685	-16.1138
Nasal Point	3.53576	-132.225	76.528
Pupil Right	-14.6322	-118.066	45.0577
Pupil Left	36.2799	-114.385	59.8723
Labial Commisure Right	-7.00848	-159.646	55.1759
Labial Commisure Left	29.6091	-156.604	65.0259
