# Supplementary material for: A semi-automatic three-dimensional technique using a regionalized facial template enables facial growth assessment in healthy children from 1.5 to 5.0 years of age
Source: PeerJ. 2022 Jun 7;10:e13281. doi: 10.7717/peerj.13281 (PMC9186324; doi:10.7717/peerj.13281)
Supplement: Supplemental Information 1 [file peerj-10-13281-s001.zip › Sub/Landmark/Inter Observer/Observer 1, Round 1/Raw/1-19.txt]

Var1	Var2	Var3	Var4
Endocantion Left	0.773598	-40.4259	47.8638
Endocantion Right	-27.2374	-41.423	44.698
Exocantion Left	22.0701	-37.1471	44.3532
Exocantion Right	-46.5108	-39.1939	37.6651
Transition fixation top ear/face Left	54.0419	-33.9135	-7.64037
Transition fixation top ear/face Right	-66.8511	-39.4347	-17.5071
Nasion	-15.1427	-38.6115	56.9744
Pretragion Left	49.7999	-52.9774	-10.021
Pretragion Right	0	0	0
Nasal Point	-14.5426	-63.6305	67.1576
Pupil Right	-37.3333	-38.5237	42.734
Pupil Left	10.6921	-37.1881	47.4196
Labial Commisure Right	-31.8048	-86.5092	39.0635
Labial Commisure Left	6.87063	-84.3778	42.9279
