# Supplementary material for: A semi-automatic three-dimensional technique using a regionalized facial template enables facial growth assessment in healthy children from 1.5 to 5.0 years of age
Source: PeerJ. 2022 Jun 7;10:e13281. doi: 10.7717/peerj.13281 (PMC9186324; doi:10.7717/peerj.13281)
Supplement: Supplemental Information 1 [file peerj-10-13281-s001.zip › Sub/Landmark/Inter Observer/Observer 1, Round 1/Raw/1-2.txt]

Var1	Var2	Var3	Var4
Endocantion Left	10.5772	7.5791	16.4195
Endocantion Right	-21.9251	4.58585	20.9352
Exocantion Left	30.7858	9.76158	6.99352
Exocantion Right	-43.744	5.5246	15.9878
Transition fixation top ear/face Left	51.6767	34.6022	-43.3951
Transition fixation top ear/face Right	-77.1049	29.9649	-28.5003
Nasion	-3.51183	1.93219	29.5969
Pretragion Left	46.7814	19.1212	-52.2242
Pretragion Right	-72.1708	12.1391	-37.6051
Nasal Point	-2.0644	-22.2143	30.8401
Pupil Right	-31.7481	6.23013	20.9778
Pupil Left	21.1289	9.68639	13.8498
Labial Commisure Right	-23.9162	-46.6729	2.87167
Labial Commisure Left	12.9285	-44.5189	-1.22402
