# Supplementary material for: A semi-automatic three-dimensional technique using a regionalized facial template enables facial growth assessment in healthy children from 1.5 to 5.0 years of age
Source: PeerJ. 2022 Jun 7;10:e13281. doi: 10.7717/peerj.13281 (PMC9186324; doi:10.7717/peerj.13281)
Supplement: Supplemental Information 1 [file peerj-10-13281-s001.zip › Sub/Landmark/Inter Observer/Observer 1, Round 1/Raw/1-20.txt]

Var1	Var2	Var3	Var4
Endocantion Left	-26.9265	3.52942	25.7222
Endocantion Right	-55.2092	1.98896	24.0219
Exocantion Left	-7.85616	6.74568	19.4543
Exocantion Right	-74.5899	1.9762	17.3654
Transition fixation top ear/face Left	19.0048	-1.2568	-34.5243
Transition fixation top ear/face Right	-99.6539	-5.36199	-39.5145
Nasion	-41.6541	5.22302	35.7375
Pretragion Left	15.8232	-21.8966	-33.3395
Pretragion Right	-93.7618	-26.5011	-38.7608
Nasal Point	-40.5005	-13.2716	47.5114
Pupil Right	-63.4231	3.67817	21.8765
Pupil Left	-16.5812	7.4418	23.3308
Labial Commisure Right	-58.14	-45.025	29.7115
Labial Commisure Left	-21.4397	-43.8586	29.5527
