# Supplementary material for: A semi-automatic three-dimensional technique using a regionalized facial template enables facial growth assessment in healthy children from 1.5 to 5.0 years of age
Source: PeerJ. 2022 Jun 7;10:e13281. doi: 10.7717/peerj.13281 (PMC9186324; doi:10.7717/peerj.13281)
Supplement: Supplemental Information 1 [file peerj-10-13281-s001.zip › Sub/Landmark/Inter Observer/Observer 1, Round 1/Raw/1-3.txt]

Var1	Var2	Var3	Var4
Endocantion Left	34.5406	38.387	-1.93521
Endocantion Right	3.3294	38.907	-1.43069
Exocantion Left	58.241	38.1941	-5.60683
Exocantion Right	-17.7119	43.2516	-3.96796
Transition fixation top ear/face Left	0	0	0
Transition fixation top ear/face Right	-43.5025	72.8756	-57.6205
Nasion	18.8264	35.4671	7.99768
Pretragion Left	78.7293	42.5788	-64.2402
Pretragion Right	-38.8427	52.0523	-65.5514
Nasal Point	17.8762	11.8761	12.1882
Pupil Right	-8.01522	42.0105	-0.49678
Pupil Left	45.9537	38.3626	-0.197968
Labial Commisure Right	-0.648766	-7.18248	-15.7121
Labial Commisure Left	36.1033	-10.6033	-15.4884
