# Supplementary material for: A semi-automatic three-dimensional technique using a regionalized facial template enables facial growth assessment in healthy children from 1.5 to 5.0 years of age
Source: PeerJ. 2022 Jun 7;10:e13281. doi: 10.7717/peerj.13281 (PMC9186324; doi:10.7717/peerj.13281)
Supplement: Supplemental Information 1 [file peerj-10-13281-s001.zip › Sub/Landmark/Inter Observer/Observer 1, Round 1/Raw/1-4.txt]

Var1	Var2	Var3	Var4
Endocantion Left	-2.98488	-33.9165	45.6519
Endocantion Right	-31.8269	-33.5458	39.5352
Exocantion Left	17.8573	-30.6547	44.4442
Exocantion Right	-51.8484	-30.7905	31.133
Transition fixation top ear/face Left	57.2789	-18.1777	-9.48065
Transition fixation top ear/face Right	0	0	0
Nasion	-21.0763	-31.6097	52.4356
Pretragion Left	54.2754	-37.8485	-12.5817
Pretragion Right	-62.3131	-41.2842	-36.909
Nasal Point	-20.6172	-52.9676	61.1783
Pupil Right	-41.1991	-31.5615	37.4626
Pupil Left	6.40733	-30.2862	47.31
Labial Commisure Right	-32.9752	-79.4268	32.3898
Labial Commisure Left	1.99359	-77.4533	40.1398
