# Supplementary material for: A semi-automatic three-dimensional technique using a regionalized facial template enables facial growth assessment in healthy children from 1.5 to 5.0 years of age
Source: PeerJ. 2022 Jun 7;10:e13281. doi: 10.7717/peerj.13281 (PMC9186324; doi:10.7717/peerj.13281)
Supplement: Supplemental Information 1 [file peerj-10-13281-s001.zip › Sub/Landmark/Inter Observer/Observer 1, Round 1/Raw/1-5.txt]

Var1	Var2	Var3	Var4
Endocantion Left	-30.6334	-21.8153	40.1506
Endocantion Right	-59.1909	-19.0856	33.981
Exocantion Left	-9.79996	-21.2479	38.404
Exocantion Right	-79.2359	-15.4286	25.4188
Transition fixation top ear/face Left	21.0365	-16.5143	-8.13315
Transition fixation top ear/face Right	0	0	0
Nasion	-45.1724	-18.6484	45.8751
Pretragion Left	23.9442	-27.4681	-17.5148
Pretragion Right	0	0	0
Nasal Point	-49.5959	-45.2484	52.2044
Pupil Right	-69.3986	-17.0544	33.7255
Pupil Left	-20.4736	-19.9247	42.11
Labial Commisure Right	-63.8261	-64.4245	24.6381
Labial Commisure Left	-29.5727	-66.763	30.9187
