# Supplementary material for: A semi-automatic three-dimensional technique using a regionalized facial template enables facial growth assessment in healthy children from 1.5 to 5.0 years of age
Source: PeerJ. 2022 Jun 7;10:e13281. doi: 10.7717/peerj.13281 (PMC9186324; doi:10.7717/peerj.13281)
Supplement: Supplemental Information 1 [file peerj-10-13281-s001.zip › Sub/Landmark/Inter Observer/Observer 1, Round 1/Raw/1-6.txt]

Var1	Var2	Var3	Var4
Endocantion Left	-15.8906	81.5504	0.692993
Endocantion Right	-45.0954	79.9835	-1.25992
Exocantion Left	4.60454	81.1866	-3.71359
Exocantion Right	-66.1492	78.7251	-8.82297
Transition fixation top ear/face Left	27.9898	59.1229	-45.1311
Transition fixation top ear/face Right	-82.9415	54.3834	-54.4192
Nasion	-30.5189	87.1688	9.60274
Pretragion Left	28.6568	41.1807	-43.6155
Pretragion Right	0	0	0
Nasal Point	-31.357	74.3886	28.1733
Pupil Right	-55.3015	81.6984	-3.92531
Pupil Left	-5.26583	83.9245	0.158081
Labial Commisure Right	-48.4235	36.9644	23.3539
Labial Commisure Left	-12.5683	38.44	25.1928
