# Supplementary material for: A semi-automatic three-dimensional technique using a regionalized facial template enables facial growth assessment in healthy children from 1.5 to 5.0 years of age
Source: PeerJ. 2022 Jun 7;10:e13281. doi: 10.7717/peerj.13281 (PMC9186324; doi:10.7717/peerj.13281)
Supplement: Supplemental Information 1 [file peerj-10-13281-s001.zip › Sub/Landmark/Inter Observer/Observer 1, Round 1/Raw/1-7.txt]

Var1	Var2	Var3	Var4
Endocantion Left	31.3357	123.232	38.0466
Endocantion Right	1.70997	122.67	35.5066
Exocantion Left	52.8978	121.986	37.6106
Exocantion Right	-18.7909	121.023	29.7985
Transition fixation top ear/face Left	84.9079	93.511	-9.03641
Transition fixation top ear/face Right	-36.4095	94.0424	-22.5134
Nasion	12.8114	129.765	45.0217
Pretragion Left	82.8626	77.5728	-5.97855
Pretragion Right	-34.1862	78.3217	-22.1059
Nasal Point	10.6102	114.517	68.9725
Pupil Right	-9.30751	123.664	33.8392
Pupil Left	42.3527	124.515	39.1353
Labial Commisure Right	-6.59187	77.4459	58.5962
Labial Commisure Left	30.8625	78.9894	64.8709
