# Supplementary material for: A semi-automatic three-dimensional technique using a regionalized facial template enables facial growth assessment in healthy children from 1.5 to 5.0 years of age
Source: PeerJ. 2022 Jun 7;10:e13281. doi: 10.7717/peerj.13281 (PMC9186324; doi:10.7717/peerj.13281)
Supplement: Supplemental Information 1 [file peerj-10-13281-s001.zip › Sub/Landmark/Inter Observer/Observer 1, Round 1/Raw/1-8.txt]

Var1	Var2	Var3	Var4
Endocantion Left	22.8475	59.5935	46.2618
Endocantion Right	-10.8984	57.02	45.1802
Exocantion Left	44.7576	62.7891	41.1073
Exocantion Right	-32.0382	55.4803	38.918
Transition fixation top ear/face Left	0	0	0
Transition fixation top ear/face Right	-63.9978	62.4552	-20.1768
Nasion	6.8159	57.9375	56.8304
Pretragion Left	0	0	0
Pretragion Right	-54.7951	44.3481	-21.0056
Nasal Point	8.23959	37.4204	67.3752
Pupil Right	-21.2284	57.0742	44.0773
Pupil Left	33.2048	61.981	45.0059
Labial Commisure Right	-5.69418	7.43908	43.5114
Labial Commisure Left	28.093	10.3071	45.1534
