# Supplementary material for: A semi-automatic three-dimensional technique using a regionalized facial template enables facial growth assessment in healthy children from 1.5 to 5.0 years of age
Source: PeerJ. 2022 Jun 7;10:e13281. doi: 10.7717/peerj.13281 (PMC9186324; doi:10.7717/peerj.13281)
Supplement: Supplemental Information 1 [file peerj-10-13281-s001.zip › Sub/Landmark/Inter Observer/Observer 1, Round 1/Raw/1-9.txt]

Var1	Var2	Var3	Var4
Endocantion Left	7.26294	-26.7545	78.7043
Endocantion Right	-20.9645	-27.2262	73.0239
Exocantion Left	29.1693	-23.2893	77.8224
Exocantion Right	-40.6386	-26.2583	64.4199
Transition fixation top ear/face Left	62.5355	-3.56861	31.6736
Transition fixation top ear/face Right	-57.4398	-11.6299	12.8444
Nasion	-8.15369	-28.9229	86.3912
Pretragion Left	62.226	-21.0313	20.886
Pretragion Right	-50.4969	-24.8854	-0.334412
Nasal Point	-8.01254	-54.4499	89.9032
Pupil Right	-30.6667	-25.4881	71.104
Pupil Left	18.4653	-24.7574	80.6855
Labial Commisure Right	-21.4469	-76.7488	57.0519
Labial Commisure Left	16.7183	-74.4495	64.5341
