# Supplementary material for: A semi-automatic three-dimensional technique using a regionalized facial template enables facial growth assessment in healthy children from 1.5 to 5.0 years of age
Source: PeerJ. 2022 Jun 7;10:e13281. doi: 10.7717/peerj.13281 (PMC9186324; doi:10.7717/peerj.13281)
Supplement: Supplemental Information 1 [file peerj-10-13281-s001.zip › Sub/Landmark/Inter Observer/Observer 1, Round 2/Final Alignment/1-1.txt]

Var1	Var2	Var3	Var4
Endocantion Left	15.8247550503829	-62.6096958635107	-0.224954007882833
Endocantion Right	-14.8968043813415	-63.6904973878081	-0.0352332707293064
Exocantion Left	36.5833729722745	-56.7005251601763	0.130093639306052
Exocantion Right	-37.5113236413159	-56.7005251601763	0.130093639306089
Transition fixation top ear/face Left	66.0504235021978	1.18835861373007	5.42624562803394
Transition fixation top ear/face Right	-67.8366035004666	-4.30773315455648	3.64185188617492
Nasion	1.66674472960656	-72.8558652182091	0.504173554091811
Pretragion Left	58.6330930818017	1.81768540340935	-15.3563582376528
Pretragion Right	-59.4904022212975	-1.81768540340935	-16.9768418030238
Nasal Point	0.833641614387392	-84.1705391234827	-17.9074068198667
Pupil Right	-25.8601098453253	-61.4704733312171	-0.015451466856037
Pupil Left	26.8733533408824	-60.6854565438151	0.204788991719161
Labial Commisure Right	-15.9044955969407	-67.6152674774362	-47.6905155550686
Labial Commisure Left	17.9419322147364	-66.8922731697153	-47.4105295153525
Tragus L redef	56.846992029237	1.31668056425072	-17.7792363261174
Tragus R redef	-57.8040151484542	-3.34920035071962	-19.6890208579469
