# Supplementary material for: A semi-automatic three-dimensional technique using a regionalized facial template enables facial growth assessment in healthy children from 1.5 to 5.0 years of age
Source: PeerJ. 2022 Jun 7;10:e13281. doi: 10.7717/peerj.13281 (PMC9186324; doi:10.7717/peerj.13281)
Supplement: Supplemental Information 1 [file peerj-10-13281-s001.zip › Sub/Landmark/Inter Observer/Observer 1, Round 2/Final Alignment/1-10.txt]

Var1	Var2	Var3	Var4
Endocantion Left	14.7409459000851	-68.3556570965157	-1.51945494979802
Endocantion Right	-14.3247420711574	-68.3812487241082	-1.28814899195867
Exocantion Left	35.7611133714581	-63.8075175115085	1.40380197087843
Exocantion Right	-36.1773172003858	-63.8075175115085	1.40380197087825
Transition fixation top ear/face Left	62.8426724826811	-2.34590324852489	9.42101186482218
Transition fixation top ear/face Right	-64.2384801022367	-8.4001152942276	7.10319606659114
Nasion	0.953377873402178	-79.9443246614098	0.516036751762845
Pretragion Left	59.7558872034522	1.08828015880495	-12.0427636272658
Pretragion Right	-60.1506995201134	-1.08828015880495	-13.0235860871665
Nasal Point	0.886338954403539	-92.2075073012984	-27.3559579071071
Pupil Right	-25.2431812522231	-68.3630878274593	0.666789309165063
Pupil Left	25.3727695685493	-68.0856359453326	0.968966890485252
Labial Commisure Right	-20.0411036813444	-66.6374875706236	-56.8431439677417
Labial Commisure Left	19.3176873345969	-67.1867458567295	-57.10728494186
Tragus L redef	58.2235391576214	-1.61847664409213	-14.1545086952837
Tragus R redef	-58.425306585235	-3.47365833708642	-14.7559616409005
