# Supplementary material for: A semi-automatic three-dimensional technique using a regionalized facial template enables facial growth assessment in healthy children from 1.5 to 5.0 years of age
Source: PeerJ. 2022 Jun 7;10:e13281. doi: 10.7717/peerj.13281 (PMC9186324; doi:10.7717/peerj.13281)
Supplement: Supplemental Information 1 [file peerj-10-13281-s001.zip › Sub/Landmark/Inter Observer/Observer 1, Round 2/Final Alignment/1-11.txt]

Var1	Var2	Var3	Var4
Endocantion Left	16.0123991725028	-66.1124843228005	-0.0336621504449601
Endocantion Right	-17.6841851200371	-66.5286372233505	-1.19434624252672
Exocantion Left	40.3188266844858	-59.7712989132915	0.614004196488159
Exocantion Right	-38.6470407369515	-59.7712989132882	0.614004196483524
Transition fixation top ear/face Left	69.1750779635995	-1.00566670932061	3.69762632649474
Transition fixation top ear/face Right	-69.8148164450884	-5.01160352267966	3.96493226271145
Nasion	-0.325860742816087	-77.5635151468971	3.87684969138237
Pretragion Left	-62.7270473106843	0	-16.5331939873084
Pretragion Right	-62.7270473106843	0	-16.5331939873084
Nasal Point	-0.236456797407598	-88.7761294240976	-21.3187231503941
Pupil Right	-28.2954469193665	-63.6309534190106	1.75233764595869
Pupil Left	28.9581277969246	-64.5668781695109	2.07195266042141
Labial Commisure Right	-22.8236590272102	-62.3777887428195	-49.477584564968
Labial Commisure Left	22.4541803784944	-63.6967250287209	-49.9832838085437
Tragus L redef	-63.2381036348291	0.334660899421607	-15.7123874914375
Tragus R redef	-60.1794661607519	0.754422003862146	-19.4444638492646
