# Supplementary material for: A semi-automatic three-dimensional technique using a regionalized facial template enables facial growth assessment in healthy children from 1.5 to 5.0 years of age
Source: PeerJ. 2022 Jun 7;10:e13281. doi: 10.7717/peerj.13281 (PMC9186324; doi:10.7717/peerj.13281)
Supplement: Supplemental Information 1 [file peerj-10-13281-s001.zip › Sub/Landmark/Inter Observer/Observer 1, Round 2/Final Alignment/1-12.txt]

Var1	Var2	Var3	Var4
Endocantion Left	15.2819279494347	-68.1098581847641	-0.810301200251993
Endocantion Right	-14.9096406169643	-66.4382088491097	0.237499204900964
Exocantion Left	35.0469209950315	-62.6257666604942	0.286400997675727
Exocantion Right	-35.4192083275019	-62.6257666604941	0.286400997675299
Transition fixation top ear/face Left	-60.8031569542645	-1.3438002223053	6.31315915132457
Transition fixation top ear/face Right	-60.8031569542645	-1.3438002223053	6.31315915132457
Nasion	0.0182183700856136	-78.5654151522257	1.14093132455231
Pretragion Left	-56.6327017160479	0	-13.3206731510703
Pretragion Right	-56.6327017160479	0	-13.3206731510703
Nasal Point	1.0841713414941	-88.0250500121487	-22.51182488661
Pupil Right	-25.1040948571276	-66.8395166774107	0.859293272225163
Pupil Left	25.7081302878262	-66.9074567939895	1.07403816525036
Labial Commisure Right	-21.3299497334082	-66.2272266692494	-47.7575158381125
Labial Commisure Left	23.0926428137463	-65.0461167888804	-43.419459825336
Tragus L redef	-56.9548135528114	0.472305021299775	-12.9745545125981
Tragus R redef	-56.9548135528114	0.472305021299775	-12.9745545125981
