# Supplementary material for: A semi-automatic three-dimensional technique using a regionalized facial template enables facial growth assessment in healthy children from 1.5 to 5.0 years of age
Source: PeerJ. 2022 Jun 7;10:e13281. doi: 10.7717/peerj.13281 (PMC9186324; doi:10.7717/peerj.13281)
Supplement: Supplemental Information 1 [file peerj-10-13281-s001.zip › Sub/Landmark/Inter Observer/Observer 1, Round 2/Final Alignment/1-13.txt]

Var1	Var2	Var3	Var4
Endocantion Left	15.3572906029071	-62.0317616241533	-0.869485441102353
Endocantion Right	-15.2258042557956	-61.1716664086399	-0.792396072577414
Exocantion Left	35.7233834953084	-56.0906307837885	0.830940756839953
Exocantion Right	-35.8548698424198	-56.0906307837879	0.830940756839813
Transition fixation top ear/face Left	61.0410658104878	-4.62443192936013	-2.32057579302704
Transition fixation top ear/face Right	-61.1895529567413	-2.96496991977031	-1.08218794589027
Nasion	-0.509639249226843	-72.7355455758045	0.809346995663232
Pretragion Left	58.7448347920457	-0.387346616171573	-17.4555601031843
Pretragion Right	-57.1647023755361	0.387346616171573	-20.5819594463136
Nasal Point	-0.378159725752151	-83.0425516473998	-17.2687793117007
Pupil Right	-24.1151153340896	-60.3613648338825	0.521525812949187
Pupil Left	26.060245523158	-60.6891066367328	0.424973495261642
Labial Commisure Right	-15.9323054357195	-63.7263690011379	-50.3793845986681
Labial Commisure Left	14.1557646114554	-63.7294142823283	-49.1885703971418
Tragus L redef	57.8134905735013	-3.57134698780142	-17.0182987451261
Tragus R redef	-56.1918903772515	0.285341279557588	-23.946834765585
