# Supplementary material for: A semi-automatic three-dimensional technique using a regionalized facial template enables facial growth assessment in healthy children from 1.5 to 5.0 years of age
Source: PeerJ. 2022 Jun 7;10:e13281. doi: 10.7717/peerj.13281 (PMC9186324; doi:10.7717/peerj.13281)
Supplement: Supplemental Information 1 [file peerj-10-13281-s001.zip › Sub/Landmark/Inter Observer/Observer 1, Round 2/Final Alignment/1-14.txt]

Var1	Var2	Var3	Var4
Endocantion Left	15.0305137124525	-69.3421184712266	-0.194447021101984
Endocantion Right	-15.3508932156497	-69.2221236650699	-0.631167258282079
Exocantion Left	36.629757793562	-63.9925582753926	0.412807139691811
Exocantion Right	-36.3093782903648	-63.992558275392	0.41280713969225
Transition fixation top ear/face Left	64.1762316481488	-4.5413107842489	4.5186324605443
Transition fixation top ear/face Right	-61.5071065403896	-7.26284063972544	5.31028485347975
Nasion	0.543360847409696	-81.0170481702288	4.53090548302278
Pretragion Left	58.6161971627475	-0.954583852611222	-16.0658061720493
Pretragion Right	-57.9855679852243	0.954583852611222	-13.9724765609865
Nasal Point	0.184111811256219	-91.5755028691581	-22.2388409672274
Pupil Right	-25.6367609000152	-68.5587124469323	0.189560194515218
Pupil Left	26.0932450731521	-68.9859311136912	0.16085940625816
Labial Commisure Right	-22.9119488955421	-68.7002599628313	-47.798617666278
Labial Commisure Left	21.6674276030004	-66.4832228785176	-48.9172939183169
Tragus L redef	56.9190186882517	-4.35145446295946	-16.1368023048481
Tragus R redef	-56.5451368285856	-1.87531876304277	-15.4604703486353
