# Supplementary material for: A semi-automatic three-dimensional technique using a regionalized facial template enables facial growth assessment in healthy children from 1.5 to 5.0 years of age
Source: PeerJ. 2022 Jun 7;10:e13281. doi: 10.7717/peerj.13281 (PMC9186324; doi:10.7717/peerj.13281)
Supplement: Supplemental Information 1 [file peerj-10-13281-s001.zip › Sub/Landmark/Inter Observer/Observer 1, Round 2/Final Alignment/1-15.txt]

Var1	Var2	Var3	Var4
Endocantion Left	17.3212891134938	-70.4661614957644	0.0460999851195918
Endocantion Right	-17.7200163574326	-71.1222335157436	-0.708527570315783
Exocantion Left	41.34921678079	-64.275156597368	0.331213792597956
Exocantion Right	-40.9504895368512	-64.2751565973677	0.331213792598235
Transition fixation top ear/face Left	69.6401031320203	1.11296966339216	-1.95802716054819
Transition fixation top ear/face Right	-70.3856135609173	-3.49814423301473	1.44601431858255
Nasion	-0.717288421524409	-82.648048981041	3.28592001896327
Pretragion Left	64.9677343289547	0.417364623526026	-21.1297733632067
Pretragion Right	-66.084160395803	-0.417364623526026	-20.9663301741961
Nasal Point	-0.0251596115607232	-93.4924174823384	-23.2984356449998
Pupil Right	-30.375274859646	-69.7306966839985	0.454755300550645
Pupil Left	29.9890201646377	-69.9220063901342	0.935176498645616
Labial Commisure Right	-22.4901320690346	-68.5011685045766	-52.6765881114324
Labial Commisure Left	21.2941797853394	-68.6815589163053	-52.7998865265868
Tragus L redef	62.8481540316176	-2.47029216303007	-22.1687586832156
Tragus R redef	-64.1601194953283	-2.97146829506605	-22.7990236429222
