# Supplementary material for: A semi-automatic three-dimensional technique using a regionalized facial template enables facial growth assessment in healthy children from 1.5 to 5.0 years of age
Source: PeerJ. 2022 Jun 7;10:e13281. doi: 10.7717/peerj.13281 (PMC9186324; doi:10.7717/peerj.13281)
Supplement: Supplemental Information 1 [file peerj-10-13281-s001.zip › Sub/Landmark/Inter Observer/Observer 1, Round 2/Final Alignment/1-16.txt]

Var1	Var2	Var3	Var4
Endocantion Left	16.8356424410645	-68.4696247945298	-0.0678580850817344
Endocantion Right	-16.6158305104198	-68.7221198845552	-0.323576261266492
Exocantion Left	38.3726413772718	-62.3775844905727	0.195717173174288
Exocantion Right	-38.5924533079165	-62.3775844905727	0.195717173173938
Transition fixation top ear/face Left	67.8019059885176	0.785876076756551	-1.63375613374247
Transition fixation top ear/face Right	-65.8655663390366	2.18425352951954	-0.0728008133956557
Nasion	1.12795913206623	-80.003770547789	3.93657151021521
Pretragion Left	61.8890303396091	-0.297843056072708	-23.4589486887163
Pretragion Right	-59.4905530889791	0.297843056072708	-21.733625006562
Nasal Point	0.100376876870088	-92.3483394579984	-24.5671841332925
Pupil Right	-27.9460263045896	-66.6874377036469	1.13574551561183
Pupil Left	26.727271724105	-68.0467274150716	0.381337087801269
Labial Commisure Right	-23.7223712755186	-68.0750910048308	-49.041402888927
Labial Commisure Left	19.970072467491	-70.8206607011954	-48.9894234195015
Tragus L redef	60.3729745364938	1.28504302736792	-24.9427882332753
Tragus R redef	-58.0967852885603	-2.74872473490707	-23.3304660770726
