# Supplementary material for: A semi-automatic three-dimensional technique using a regionalized facial template enables facial growth assessment in healthy children from 1.5 to 5.0 years of age
Source: PeerJ. 2022 Jun 7;10:e13281. doi: 10.7717/peerj.13281 (PMC9186324; doi:10.7717/peerj.13281)
Supplement: Supplemental Information 1 [file peerj-10-13281-s001.zip › Sub/Landmark/Inter Observer/Observer 1, Round 2/Final Alignment/1-17.txt]

Var1	Var2	Var3	Var4
Endocantion Left	15.1704611033859	-63.7387623005543	0.158674711445839
Endocantion Right	-15.520560745619	-64.6042341355453	-2.10311851224673
Exocantion Left	38.5085511906106	-57.7681426097742	0.972221900400461
Exocantion Right	-38.1584515483775	-57.7681426097742	0.972221900400426
Transition fixation top ear/face Left	62.0949316434414	-6.77150229961929	7.32535331183888
Transition fixation top ear/face Right	-62.9175737178254	-6.72173111589078	1.43930627766496
Nasion	1.01519253295942	-75.7581814236231	0.354997820388246
Pretragion Left	-60.7037813581863	0	-15.747296429795
Pretragion Right	-60.7037813581863	0	-15.747296429795
Nasal Point	2.5092883780778	-85.6620049118672	-21.5351896956954
Pupil Right	-27.0807820740483	-64.5389997024097	1.97753994889173
Pupil Left	28.583621883924	-63.8539005787912	1.60206110195939
Labial Commisure Right	-17.2808614645535	-64.8655006560446	-44.7692209342419
Labial Commisure Left	21.6482400484006	-60.8259513373532	-44.6895129925426
Tragus L redef	-61.2154776783863	1.00158149356766	-13.4699339268373
Tragus R redef	-58.7323308131941	-1.3578994724196	-18.6535029064551
