# Supplementary material for: A semi-automatic three-dimensional technique using a regionalized facial template enables facial growth assessment in healthy children from 1.5 to 5.0 years of age
Source: PeerJ. 2022 Jun 7;10:e13281. doi: 10.7717/peerj.13281 (PMC9186324; doi:10.7717/peerj.13281)
Supplement: Supplemental Information 1 [file peerj-10-13281-s001.zip › Sub/Landmark/Inter Observer/Observer 1, Round 2/Final Alignment/1-18.txt]

Var1	Var2	Var3	Var4
Endocantion Left	15.3591055626819	-61.6325070751961	-0.516420498103278
Endocantion Right	-15.5934927876513	-61.2048458794748	-0.689598422573704
Exocantion Left	36.6737425556631	-57.2246194376106	0.603009460338431
Exocantion Right	-36.4393553306937	-57.2246194376107	0.603009460338552
Transition fixation top ear/face Left	59.4841704493388	-5.47824793472362	1.64685902451568
Transition fixation top ear/face Right	-59.2050245542461	-6.69093047547399	0.116499633275388
Nasion	0.823438960004534	-70.7952303273868	2.53991201222229
Pretragion Left	56.0322787335441	-1.25969825077663	-14.4521875868989
Pretragion Right	-54.6441541347173	1.25969825077663	-15.8918509764404
Nasal Point	-0.0283293312501964	-82.0927320580298	-20.2880740363592
Pupil Right	-25.0937525816576	-60.2931618076653	1.23575344825335
Pupil Left	26.071191761209	-61.1545620390279	2.24623387002324
Labial Commisure Right	-17.3079157465148	-57.195184892625	-42.6623671196356
Labial Commisure Left	17.5387919829961	-57.2962794230614	-41.9877839353953
Tragus L redef	54.1206242681343	-3.94197978982446	-16.3348188198694
Tragus R redef	-51.7452403631829	2.99032002286505	-17.7375320323682
