# Supplementary material for: A semi-automatic three-dimensional technique using a regionalized facial template enables facial growth assessment in healthy children from 1.5 to 5.0 years of age
Source: PeerJ. 2022 Jun 7;10:e13281. doi: 10.7717/peerj.13281 (PMC9186324; doi:10.7717/peerj.13281)
Supplement: Supplemental Information 1 [file peerj-10-13281-s001.zip › Sub/Landmark/Inter Observer/Observer 1, Round 2/Final Alignment/1-19.txt]

Var1	Var2	Var3	Var4
Endocantion Left	13.9995272050842	-62.1153025182571	-1.52469572091233
Endocantion Right	-14.0832926851077	-62.1690650699122	-1.26090519287435
Exocantion Left	33.9994297892687	-57.2154032287595	1.39280045689364
Exocantion Right	-33.9156643092452	-57.2154032287591	1.39280045689303
Transition fixation top ear/face Left	60.2319231208063	-3.31376139152611	3.61895240847901
Transition fixation top ear/face Right	-62.0949014810871	-5.70733852545871	5.02505456607921
Nasion	-1.2387330665253	-73.3131944662616	3.79931613154464
Pretragion Left	56.338818855995	0	-14.4855028499081
Pretragion Right	56.338818855995	0	-14.4855028499081
Nasal Point	-0.1361525435359	-82.6916132683722	-24.6428692173793
Pupil Right	-25.0285835596478	-61.0306296946413	1.17503233671042
Pupil Left	24.5836096150021	-61.5925837377072	1.44701455065311
Labial Commisure Right	-20.129866450349	-57.2443457146009	-45.4390534151903
Labial Commisure Left	18.0651046697861	-56.293888247533	-45.3411637786771
Tragus L redef	53.7033663571356	-1.84063673426495	-16.131835841388
Tragus R redef	57.724975629456	-0.76495869412598	-15.3117911048797
