# Supplementary material for: A semi-automatic three-dimensional technique using a regionalized facial template enables facial growth assessment in healthy children from 1.5 to 5.0 years of age
Source: PeerJ. 2022 Jun 7;10:e13281. doi: 10.7717/peerj.13281 (PMC9186324; doi:10.7717/peerj.13281)
Supplement: Supplemental Information 1 [file peerj-10-13281-s001.zip › Sub/Landmark/Inter Observer/Observer 1, Round 2/Final Alignment/1-2.txt]

Var1	Var2	Var3	Var4
Endocantion Left	16.0025452581943	-63.1384107438784	0.871752716169328
Endocantion Right	-16.3301386827321	-64.3587599848272	-0.232294019560616
Exocantion Left	38.0883267667221	-55.7900768775786	-0.31972934830439
Exocantion Right	-37.7607333421843	-55.7900768775787	-0.319729348304322
Transition fixation top ear/face Left	65.7189012938389	-4.19012932537976	3.21877661323834
Transition fixation top ear/face Right	-63.1372284506924	-3.32141404510351	4.54800242638284
Nasion	-0.0312869744716148	-74.9842525009994	1.83000467388877
Pretragion Left	61.2538248647608	-0.944900918733332	-14.7639062033268
Pretragion Right	-58.9998832386962	0.944900918733332	-14.2153380820691
Nasal Point	-1.15959614753349	-85.5545994902474	-20.5805530462881
Pupil Right	-27.9221868705719	-60.9570410810853	0.749168078956272
Pupil Left	27.8208870451658	-61.2357838695132	0.945258632034501
Labial Commisure Right	-19.2482701162607	-66.2145169168161	-53.8381858962016
Labial Commisure Left	15.2585969316879	-67.0705895599602	-53.7520951245975
Tragus L redef	59.692818847472	-2.83098602139156	-16.966598536579
Tragus R redef	-57.5685578962821	-1.60982378853842	-16.5257805195947
