# Supplementary material for: A semi-automatic three-dimensional technique using a regionalized facial template enables facial growth assessment in healthy children from 1.5 to 5.0 years of age
Source: PeerJ. 2022 Jun 7;10:e13281. doi: 10.7717/peerj.13281 (PMC9186324; doi:10.7717/peerj.13281)
Supplement: Supplemental Information 1 [file peerj-10-13281-s001.zip › Sub/Landmark/Inter Observer/Observer 1, Round 2/Final Alignment/1-20.txt]

Var1	Var2	Var3	Var4
Endocantion Left	13.5943852289399	-65.942057126468	-0.616601275986732
Endocantion Right	-13.4324184370618	-65.8609138547863	-1.57152087310252
Exocantion Left	33.2325912072891	-59.9488171678311	1.09406107454469
Exocantion Right	-33.3945579991672	-59.9488171678312	1.09406107454457
Transition fixation top ear/face Left	57.6060025142002	-4.62349273805555	-0.216605835515214
Transition fixation top ear/face Right	-59.1447473309382	-4.79552290222162	1.21847011530765
Nasion	0.805477111272327	-77.4292515866187	1.37362354926242
Pretragion Left	53.2944891292532	-1.26343688042016	-19.6134801470504
Pretragion Right	-56.0825664255689	1.26343688042016	-16.8171962926941
Nasal Point	0.725955220067311	-85.7425438774123	-21.6511593267855
Pupil Right	-23.697617111725	-63.8633553386756	2.21139069558466
Pupil Left	22.1932017526353	-64.0446100469883	3.03758548059758
Labial Commisure Right	-19.6260784289365	-64.1859254624519	-48.3441005135788
Labial Commisure Left	17.1921898534964	-62.7659388376106	-49.3243752087863
Tragus L redef	51.9166698703201	1.42952041559992	-21.249425065472
Tragus R redef	-55.5245228072746	4.74115387150651	-16.938625024859
