# Supplementary material for: A semi-automatic three-dimensional technique using a regionalized facial template enables facial growth assessment in healthy children from 1.5 to 5.0 years of age
Source: PeerJ. 2022 Jun 7;10:e13281. doi: 10.7717/peerj.13281 (PMC9186324; doi:10.7717/peerj.13281)
Supplement: Supplemental Information 1 [file peerj-10-13281-s001.zip › Sub/Landmark/Inter Observer/Observer 1, Round 2/Final Alignment/1-3.txt]

Var1	Var2	Var3	Var4
Endocantion Left	15.8180974836011	-62.489759555272	0.12290763911599
Endocantion Right	-16.8786672639863	-62.4052745609009	-1.09677612463318
Exocantion Left	38.5851800889236	-58.978329456201	0.486934242758508
Exocantion Right	-37.5246103085384	-58.9783294562012	0.486934242758677
Transition fixation top ear/face Left	63.7687394991083	-7.82333016219285	2.48794716778396
Transition fixation top ear/face Right	-61.8771325764885	-1.8977481925138	4.3274563777004
Nasion	-0.918419167156568	-72.7185543665698	-0.284761152526058
Pretragion Left	59.8506736275993	-1.48387404509678	-15.5547212741602
Pretragion Right	-58.0778745482383	1.48387404509678	-14.6826675244964
Nasal Point	-0.0993271773975677	-84.9808364788946	-20.3474470612092
Pupil Right	-27.7393454374577	-61.6892928616555	0.0311349110550179
Pupil Left	26.3480400656992	-63.8586448276959	0.579128422352514
Labial Commisure Right	-16.6905807417395	-65.9270401274869	-49.2697751073668
Labial Commisure Left	18.7446356662029	-67.4762244973101	-50.2084866275601
Tragus L redef	58.2465295653737	-3.12233844421071	-18.7759817097843
Tragus R redef	-56.7541317580051	-0.25132872928468	-17.102359466434
