# Supplementary material for: A semi-automatic three-dimensional technique using a regionalized facial template enables facial growth assessment in healthy children from 1.5 to 5.0 years of age
Source: PeerJ. 2022 Jun 7;10:e13281. doi: 10.7717/peerj.13281 (PMC9186324; doi:10.7717/peerj.13281)
Supplement: Supplemental Information 1 [file peerj-10-13281-s001.zip › Sub/Landmark/Inter Observer/Observer 1, Round 2/Final Alignment/1-4.txt]

Var1	Var2	Var3	Var4
Endocantion Left	14.8290181747539	-67.9222845769457	-1.77612350106706
Endocantion Right	-14.2076409374563	-67.0260456388749	-0.658848812510364
Exocantion Left	34.823527552023	-61.9735120883402	1.2174861567887
Exocantion Right	-35.4449047893207	-61.9735120883402	1.21748615678872
Transition fixation top ear/face Left	63.5996179030424	-1.40780875928539	6.21201827831766
Transition fixation top ear/face Right	63.5996179030424	-1.40780875928539	6.21201827831766
Nasion	0.808531436424576	-77.717739116173	4.25650680691332
Pretragion Left	60.4250873230034	-0.474117487201731	-11.9209281282907
Pretragion Right	-58.7401803185698	0.474117487201731	-15.6410550610114
Nasal Point	0.0979417659813113	-88.1460003289691	-18.8448738950697
Pupil Right	-23.9701119801806	-66.4334504137642	1.06503767132363
Pupil Left	24.7551693759472	-66.7510234554592	1.3844908180872
Labial Commisure Right	-17.8524285085789	-65.9435918885149	-46.8955355672912
Labial Commisure Left	19.473670813247	-64.6790279414705	-45.6962049317189
Tragus L redef	60.7232086196325	-0.120424053398516	-11.9530041088624
Tragus R redef	-57.7157032790152	-2.17047822672912	-17.228421915065
