# Supplementary material for: A semi-automatic three-dimensional technique using a regionalized facial template enables facial growth assessment in healthy children from 1.5 to 5.0 years of age
Source: PeerJ. 2022 Jun 7;10:e13281. doi: 10.7717/peerj.13281 (PMC9186324; doi:10.7717/peerj.13281)
Supplement: Supplemental Information 1 [file peerj-10-13281-s001.zip › Sub/Landmark/Inter Observer/Observer 1, Round 2/Final Alignment/1-5.txt]

Var1	Var2	Var3	Var4
Endocantion Left	14.7325988742306	-65.2360132593446	-0.762173029183895
Endocantion Right	-14.4416657208044	-63.398972887607	0.00771980198822897
Exocantion Left	35.8137558879565	-58.7086469566875	0.377226613597721
Exocantion Right	-36.1046890413827	-58.7086469566875	0.377226613597946
Transition fixation top ear/face Left	56.294549160792	-8.40446301765061	-2.37135496520331
Transition fixation top ear/face Right	56.294549160792	-8.40446301765061	-2.37135496520331
Nasion	1.04537610183685	-72.5604925853831	3.63320359191471
Pretragion Left	58.1327182236226	0	-14.2153580102635
Pretragion Right	58.1327182236226	0	-14.2153580102635
Nasal Point	-0.15372900123838	-84.3793504112779	-21.5707772671295
Pupil Right	-24.6463531944709	-65.4372192876039	1.27117621900256
Pupil Left	25.1107407253973	-64.077473734081	1.8772260511874
Labial Commisure Right	-16.5469040729514	-63.836013450129	-46.9984008403
Labial Commisure Left	19.087374940422	-63.7399184718329	-46.0437405225924
Tragus L redef	58.4734888305332	0.591751414336521	-14.3532916080941
Tragus R redef	58.4734888305332	0.591751414336521	-14.3532916080941
