# Supplementary material for: A semi-automatic three-dimensional technique using a regionalized facial template enables facial growth assessment in healthy children from 1.5 to 5.0 years of age
Source: PeerJ. 2022 Jun 7;10:e13281. doi: 10.7717/peerj.13281 (PMC9186324; doi:10.7717/peerj.13281)
Supplement: Supplemental Information 1 [file peerj-10-13281-s001.zip › Sub/Landmark/Inter Observer/Observer 1, Round 2/Final Alignment/1-6.txt]

Var1	Var2	Var3	Var4
Endocantion Left	14.8762029359105	-59.953424761387	-1.16375370719658
Endocantion Right	-14.2263561528361	-59.8537548914154	-1.21115602138176
Exocantion Left	35.4030785668078	-54.1365087286211	1.18745486428918
Exocantion Right	-36.0529253498821	-54.1365087286211	1.18745486428915
Transition fixation top ear/face Left	56.0872466495989	-2.47231134006238	2.68302221315323
Transition fixation top ear/face Right	-57.8540078950641	-1.31758976447871	2.1129099687755
Nasion	0.322854342355786	-71.3084333710358	1.97890888355036
Pretragion Left	54.9854298051558	0	-16.4476461374063
Pretragion Right	54.9854298051558	0	-16.4476461374063
Nasal Point	1.43788497965667	-82.7823365506827	-18.2322676016537
Pupil Right	-26.4570600178292	-59.1308279531319	1.7250907656081
Pupil Left	25.7670071660227	-59.5593713998555	1.99735290287467
Labial Commisure Right	-17.5774447641976	-63.6639530483321	-50.6450813354156
Labial Commisure Left	18.214533288729	-63.019759459781	-50.3433131805487
Tragus L redef	53.3637785760731	-0.564260354545119	-19.8732759917369
Tragus R redef	55.4028609983392	1.10000276598271	-16.5130517842336
