# Supplementary material for: A semi-automatic three-dimensional technique using a regionalized facial template enables facial growth assessment in healthy children from 1.5 to 5.0 years of age
Source: PeerJ. 2022 Jun 7;10:e13281. doi: 10.7717/peerj.13281 (PMC9186324; doi:10.7717/peerj.13281)
Supplement: Supplemental Information 1 [file peerj-10-13281-s001.zip › Sub/Landmark/Inter Observer/Observer 1, Round 2/Final Alignment/1-7.txt]

Var1	Var2	Var3	Var4
Endocantion Left	14.6329994266345	-67.20830561013	-0.260612459110722
Endocantion Right	-15.0848883861814	-66.6217814814585	-0.503207700151503
Exocantion Left	36.2924094180648	-63.2058543374301	0.381910079631198
Exocantion Right	-35.8405204585179	-63.2058543374303	0.381910079631028
Transition fixation top ear/face Left	63.1572197659818	-5.10005886075145	0.197051427581285
Transition fixation top ear/face Right	-58.9316517515328	-6.1590588639825	0.965558500653613
Nasion	-2.27563206645495	-77.7316959455989	0.322856013269925
Pretragion Left	60.8167520288907	-0.826095107376212	-15.4782457417891
Pretragion Right	-57.4809042750467	0.826095107376212	-12.9079303848388
Nasal Point	-1.79844990847386	-90.7524477986962	-24.1424476710944
Pupil Right	-24.9595312902573	-66.8663659666347	0.998134818061799
Pupil Left	26.2288776187602	-66.633327463571	0.868119153967719
Labial Commisure Right	-21.3098880310213	-66.2321981839851	-50.8419320615234
Labial Commisure Left	17.4454176070288	-67.982740353578	-51.2893984471854
Tragus L redef	59.3890354607046	-0.234125684093463	-18.5650079917194
Tragus R redef	-56.0900638827868	-0.545381538073478	-15.2830875071529
