# Supplementary material for: A semi-automatic three-dimensional technique using a regionalized facial template enables facial growth assessment in healthy children from 1.5 to 5.0 years of age
Source: PeerJ. 2022 Jun 7;10:e13281. doi: 10.7717/peerj.13281 (PMC9186324; doi:10.7717/peerj.13281)
Supplement: Supplemental Information 1 [file peerj-10-13281-s001.zip › Sub/Landmark/Inter Observer/Observer 1, Round 2/Final Alignment/1-8.txt]

Var1	Var2	Var3	Var4
Endocantion Left	16.0659061753194	-62.2268674572035	0.412360074190395
Endocantion Right	-16.8053646412687	-63.3755304926198	-1.0622856302388
Exocantion Left	38.8301978625298	-56.872403476353	0.324962778024159
Exocantion Right	-38.0907393965806	-56.8724034763526	0.324962778024242
Transition fixation top ear/face Left	-69.2067933365825	-1.6948423698482	0.811111922694012
Transition fixation top ear/face Right	-69.2067933365825	-1.6948423698482	0.811111922694012
Nasion	0.977369194582858	-73.8274644943261	3.6689480592058
Pretragion Left	-63.0807515227304	0	-16.839804599014
Pretragion Right	-63.0807515227304	0	-16.839804599014
Nasal Point	2.16668799683339	-86.7108833126277	-20.4144671563932
Pupil Right	-26.4465695093511	-62.7806318689602	1.14842577544747
Pupil Left	28.0953612516797	-61.8485182584771	1.20712531603973
Labial Commisure Right	-16.6737564115887	-66.2109576240655	-50.6467017034522
Labial Commisure Left	16.2086926614226	-67.1046322716859	-50.1263683111784
Tragus L redef	-65.4160957577973	0.369559463632498	-15.2931484457253
Tragus R redef	-65.4160957577973	0.369559463632498	-15.2931484457253
