# Supplementary material for: A semi-automatic three-dimensional technique using a regionalized facial template enables facial growth assessment in healthy children from 1.5 to 5.0 years of age
Source: PeerJ. 2022 Jun 7;10:e13281. doi: 10.7717/peerj.13281 (PMC9186324; doi:10.7717/peerj.13281)
Supplement: Supplemental Information 1 [file peerj-10-13281-s001.zip › Sub/Landmark/Inter Observer/Observer 1, Round 2/Final Alignment/1-9.txt]

Var1	Var2	Var3	Var4
Endocantion Left	15.3048761672956	-63.241503155812	-0.424342382235978
Endocantion Right	-14.7865981681743	-63.8983169247664	-0.938159712682948
Exocantion Left	35.0166989976082	-58.7694258636598	0.681251047459364
Exocantion Right	-35.5349769967295	-58.76942586366	0.681251047459561
Transition fixation top ear/face Left	60.2996410133323	-3.35334672278791	2.45251477007412
Transition fixation top ear/face Right	-60.4039552374565	-6.33644702622159	-0.409912434785304
Nasion	0.0267685818357322	-75.3072902745268	3.26079062955193
Pretragion Left	57.3678266732505	0.130966859539832	-16.725638074092
Pretragion Right	-57.4417673183521	-0.130966859539832	-17.4483674435018
Nasal Point	1.21722184949073	-85.5042678849191	-22.8799437293043
Pupil Right	-25.1766487523565	-62.818545817136	2.3837188075616
Pupil Left	26.1433485412669	-63.001476180352	1.12686321732626
Labial Commisure Right	-21.1936433824693	-63.5315871398466	-52.7591491855484
Labial Commisure Left	18.6147381788052	-64.8623274539011	-51.007505540701
Tragus L redef	55.7776893303558	-1.68079052701426	-19.3272059287163
Tragus R redef	-56.0626277599934	-1.3524903001921	-20.4176314989105
