# Supplementary material for: A semi-automatic three-dimensional technique using a regionalized facial template enables facial growth assessment in healthy children from 1.5 to 5.0 years of age
Source: PeerJ. 2022 Jun 7;10:e13281. doi: 10.7717/peerj.13281 (PMC9186324; doi:10.7717/peerj.13281)
Supplement: Supplemental Information 1 [file peerj-10-13281-s001.zip › Sub/Landmark/Inter Observer/Observer 1, Round 2/First Alignment/1-1.txt]

Var1	Var2	Var3	Var4
Endocantion Left	16.2887303849036	-61.1417824729898	0.116531353169326
Endocantion Right	-14.4328290468208	-62.2040488887937	0.391696675993422
Exocantion Left	37.0473483067952	-55.2231020730486	2.98309137050817e-15
Exocantion Right	-37.0473483067952	-55.2231020730486	-2.98309137050817e-15
Transition fixation top ear/face Left	66.5143988367184	2.90367669479577	0.670582247476772
Transition fixation top ear/face Right	-67.372628165946	-2.71703176134125	-0.670582247476781
Nasion	2.13072006412727	-71.2973795310833	1.65908178684564
Pretragion Left	59.0970684163224	1.87642215622345	-20.0961561521673
Pretragion Right	-59.0264268867768	-1.87642215622345	-21.4220699711022
Nasal Point	1.29761694890812	-84.041955469717	-15.7932510541762
Pupil Right	-25.3961345108046	-59.9894967768043	0.234670961888007
Pupil Left	27.3373286754031	-59.1894376103311	0.391714096850209
Labial Commisure Right	-15.4405202624199	-69.9103827511078	-46.7998509597756
Labial Commisure Left	18.4059075492571	-69.1673926136988	-46.578314039273
Tragus L redef	57.3109673637576	1.18411289556271	-22.4714565474911
Tragus R redef	-57.3400398139336	-3.61900282854051	-24.0037101203611
