# Supplementary material for: A semi-automatic three-dimensional technique using a regionalized facial template enables facial growth assessment in healthy children from 1.5 to 5.0 years of age
Source: PeerJ. 2022 Jun 7;10:e13281. doi: 10.7717/peerj.13281 (PMC9186324; doi:10.7717/peerj.13281)
Supplement: Supplemental Information 1 [file peerj-10-13281-s001.zip › Sub/Landmark/Inter Observer/Observer 1, Round 2/First Alignment/1-10.txt]

Var1	Var2	Var3	Var4
Endocantion Left	14.9490478145489	-66.60582469194	-2.37316456615658
Endocantion Right	-14.1166401566935	-66.604279166177	-2.14045232134561
Exocantion Left	35.9692152859219	-61.7479347538155	1.13728442812357e-14
Exocantion Right	-35.9692152859219	-61.7479347538155	-1.13728442812357e-14
Transition fixation top ear/face Left	63.0507743971449	0.229227532851809	0.79814609404235
Transition fixation top ear/face Right	-64.0303781877728	-6.05389309460075	-0.798146094042366
Nasion	1.16147978786603	-77.8782184684277	0.999309443313948
Pretragion Left	59.963989117916	1.13802701049458	-20.9196198490599
Pretragion Right	-59.9425976056496	-1.13802701049458	-21.6400402871226
Nasal Point	1.09444086886733	-93.3067612749934	-25.2531914202097
Pupil Right	-25.0350793377593	-66.3583603716026	-0.200958179605864
Pupil Left	25.5808714830131	-66.0475759351734	0.066817606494171
Labial Commisure Right	-19.8330017668806	-71.3482963600749	-57.5199834730598
Labial Commisure Left	19.5257892490606	-71.9246004222093	-57.7182982406178
Tragus L redef	58.4316410720852	-1.7964375369215	-22.7014496507766
Tragus R redef	-58.2172046707712	-3.70908178784104	-23.0825490200184
