# Supplementary material for: A semi-automatic three-dimensional technique using a regionalized facial template enables facial growth assessment in healthy children from 1.5 to 5.0 years of age
Source: PeerJ. 2022 Jun 7;10:e13281. doi: 10.7717/peerj.13281 (PMC9186324; doi:10.7717/peerj.13281)
Supplement: Supplemental Information 1 [file peerj-10-13281-s001.zip › Sub/Landmark/Inter Observer/Observer 1, Round 2/First Alignment/1-11.txt]

Var1	Var2	Var3	Var4
Endocantion Left	15.1765061987359	-65.0728590345322	-0.287789709626932
Endocantion Right	-18.5200780938041	-65.5540265717034	-1.42306438978898
Exocantion Left	39.4829337107186	-58.7051843272498	0
Exocantion Right	-39.4829337107186	-58.7051843272498	0
Transition fixation top ear/face Left	68.3391849898301	0.140778588156195	-0.246783978068122
Transition fixation top ear/face Right	-70.6507094188577	-3.84361256845581	0.246783978068186
Nasion	-1.16175371658231	-76.2842501223324	4.26445365775802
Pretragion Left	-63.562940284455	0	-20.5020953182677
Pretragion Right	-63.562940284455	0	-20.5020953182677
Nasal Point	-1.07234977117484	-88.904679289985	-20.2562391827555
Pupil Right	-29.1313398931334	-62.4942373541909	1.35492180761891
Pupil Left	28.1222348231578	-63.410575795163	1.72698733633555
Labial Commisure Right	-23.6595520009802	-64.1421103483395	-49.8638234526707
Labial Commisure Left	21.6182874047245	-65.4875499582868	-50.2940755964225
Tragus L redef	-64.0739966085997	0.380572923008138	-19.7015420898446
Tragus R redef	-61.0153591345227	0.588468418238079	-23.4513917919684
