# Supplementary material for: A semi-automatic three-dimensional technique using a regionalized facial template enables facial growth assessment in healthy children from 1.5 to 5.0 years of age
Source: PeerJ. 2022 Jun 7;10:e13281. doi: 10.7717/peerj.13281 (PMC9186324; doi:10.7717/peerj.13281)
Supplement: Supplemental Information 1 [file peerj-10-13281-s001.zip › Sub/Landmark/Inter Observer/Observer 1, Round 2/First Alignment/1-12.txt]

Var1	Var2	Var3	Var4
Endocantion Left	15.4680716156699	-66.5584374778921	-0.554694761787545
Endocantion Right	-14.7234969507291	-64.7922628893202	0.324466493680362
Exocantion Left	35.2330646612667	-60.9933382623566	-1.11591851015912e-14
Exocantion Right	-35.2330646612667	-60.9933382623566	1.11591851015912e-14
Transition fixation top ear/face Left	-60.6170132880293	0.584265006801893	1.7384355136908e-14
Transition fixation top ear/face Right	-60.6170132880293	0.584265006801893	1.7384355136908e-14
Nasion	0.204362036320839	-76.7728247104502	2.41048201692952
Pretragion Left	-56.4465580498128	0	-19.6710905726617
Pretragion Right	-56.4465580498128	0	-19.6710905726617
Nasal Point	1.27031500772918	-88.5019994267544	-20.2028774977944
Pupil Right	-24.9179511908924	-65.1307874387261	0.982552327492986
Pupil Left	25.8942739540614	-65.1773837376508	1.20291569433858
Labial Commisure Right	-21.1438060671733	-69.279689010339	-47.4607717004283
Labial Commisure Left	23.2787864799812	-67.6796730099773	-43.2591411457417
Tragus L redef	-56.7686698865764	0.503912983666957	-19.3728593705136
Tragus R redef	-56.7686698865764	0.503912983666957	-19.3728593705136
