# Supplementary material for: A semi-automatic three-dimensional technique using a regionalized facial template enables facial growth assessment in healthy children from 1.5 to 5.0 years of age
Source: PeerJ. 2022 Jun 7;10:e13281. doi: 10.7717/peerj.13281 (PMC9186324; doi:10.7717/peerj.13281)
Supplement: Supplemental Information 1 [file peerj-10-13281-s001.zip › Sub/Landmark/Inter Observer/Observer 1, Round 2/First Alignment/1-13.txt]

Var1	Var2	Var3	Var4
Endocantion Left	15.4230337764629	-62.836976488671	-1.98578646068105
Endocantion Right	-15.1600610822399	-61.9816163958565	-1.86718771655366
Exocantion Left	35.7891266688641	-56.9850420179545	-2.14306577915916e-14
Exocantion Right	-35.7891266688641	-56.9850420179545	2.14306577915916e-14
Transition fixation top ear/face Left	61.1068089840431	-5.4266486489347	-0.658600252879154
Transition fixation top ear/face Right	-61.123809783186	-3.8290249608169	0.658600252879162
Nasion	-0.44389607567097	-73.6094323108226	-0.826620901256852
Pretragion Left	58.8105779656009	-0.462499426194846	-15.5709395902975
Pretragion Right	-57.098959201981	0.462499426194846	-18.6562109851722
Nasal Point	-0.312416552196233	-83.0300042508678	-19.3821012040499
Pupil Right	-24.0493721605339	-61.2358126418268	-0.51561229365074
Pupil Left	26.1259886967137	-61.5585010024127	-0.627903260912146
Labial Commisure Right	-15.8665622621639	-62.1349915529365	-51.5197043948043
Labial Commisure Left	14.2215077850111	-62.1956285091079	-50.330431131067
Tragus L redef	57.8792337470565	-3.66392215788873	-15.288188189269
Tragus R redef	-56.1261472036963	0.523359931713905	-22.0220818979981
