# Supplementary material for: A semi-automatic three-dimensional technique using a regionalized facial template enables facial growth assessment in healthy children from 1.5 to 5.0 years of age
Source: PeerJ. 2022 Jun 7;10:e13281. doi: 10.7717/peerj.13281 (PMC9186324; doi:10.7717/peerj.13281)
Supplement: Supplemental Information 1 [file peerj-10-13281-s001.zip › Sub/Landmark/Inter Observer/Observer 1, Round 2/First Alignment/1-14.txt]

Var1	Var2	Var3	Var4
Endocantion Left	14.8703239608539	-67.9894542347455	-0.192120473401122
Endocantion Right	-15.5110829672483	-67.9035600574407	-0.636806328103546
Exocantion Left	36.4695680419634	-62.6089671166163	-2.3726736354345e-14
Exocantion Right	-36.4695680419634	-62.6089671166162	2.3726736354345e-14
Transition fixation top ear/face Left	64.0160418965497	-3.01820565852082	-0.499778613944199
Transition fixation top ear/face Right	-61.6672962919886	-5.67043559079859	0.499778613944194
Nasion	0.383171095811171	-79.264394518293	5.42113716965463
Pretragion Left	58.4560074111486	-1.03259798999463	-21.2998047218086
Pretragion Right	-58.1457577368233	1.03259798999463	-19.3602388550623
Nasal Point	0.0239220596579059	-91.8595760304988	-20.4528206511855
Pupil Right	-25.7969506516138	-67.1787207367627	0.130211243614834
Pupil Left	25.9330553215536	-67.606879851442	0.134604077607043
Labial Commisure Right	-23.0721386471404	-71.0275146570285	-47.7035847113133
Labial Commisure Left	21.5072378514021	-68.9035360371897	-48.9902100695922
Tragus L redef	56.7588289366528	-4.42480003204771	-21.1081391270583
Tragus R redef	-56.7053265801846	-1.9038111078677	-20.625140407025
