# Supplementary material for: A semi-automatic three-dimensional technique using a regionalized facial template enables facial growth assessment in healthy children from 1.5 to 5.0 years of age
Source: PeerJ. 2022 Jun 7;10:e13281. doi: 10.7717/peerj.13281 (PMC9186324; doi:10.7717/peerj.13281)
Supplement: Supplemental Information 1 [file peerj-10-13281-s001.zip › Sub/Landmark/Inter Observer/Observer 1, Round 2/First Alignment/1-15.txt]

Var1	Var2	Var3	Var4
Endocantion Left	17.1219254915245	-70.6594604384857	-0.342729509395399
Endocantion Right	-17.9193799794019	-71.3084796959628	-1.10343132104448
Exocantion Left	41.1498531588206	-64.4713776967495	2.1584526130574e-14
Exocantion Right	-41.1498531588206	-64.4713776967495	-2.1584526130574e-14
Transition fixation top ear/face Left	69.4407395100507	0.935224772860678	-1.68048606571731
Transition fixation top ear/face Right	-70.5849771828869	-3.7073753702703	1.6804860657173
Nasion	-0.916652043493734	-82.8709775458976	2.78355686440724
Pretragion Left	64.7683707069852	0.418107235152135	-20.8578766150813
Pretragion Right	-66.2835240177725	-0.418107235152135	-20.7022104608526
Nasal Point	-0.224523233529908	-93.4674196839606	-23.9005902697003
Pupil Right	-30.5746384816154	-69.9278313973451	0.0727540670972296
Pupil Left	29.7896565426683	-70.1236047449639	0.551373673468512
Labial Commisure Right	-22.6894956910038	-68.2037912280501	-53.0448426198833
Labial Commisure Left	21.0948161633702	-68.3830261195334	-53.1698148307867
Tragus L redef	62.6487904096481	-2.45975320628254	-21.9236962488669
Tragus R redef	-64.3594831172978	-2.95504089731376	-22.5585990271492
