# Supplementary material for: A semi-automatic three-dimensional technique using a regionalized facial template enables facial growth assessment in healthy children from 1.5 to 5.0 years of age
Source: PeerJ. 2022 Jun 7;10:e13281. doi: 10.7717/peerj.13281 (PMC9186324; doi:10.7717/peerj.13281)
Supplement: Supplemental Information 1 [file peerj-10-13281-s001.zip › Sub/Landmark/Inter Observer/Observer 1, Round 2/First Alignment/1-16.txt]

Var1	Var2	Var3	Var4
Endocantion Left	16.9455484063868	-68.8303876105813	-0.363592898901055
Endocantion Right	-16.5059245450975	-69.078648833746	-0.62342346136598
Exocantion Left	38.4825473425942	-62.7434978312546	3.19833127025227e-15
Exocantion Right	-38.4825473425942	-62.7434978312546	-3.19833127025227e-15
Transition fixation top ear/face Left	67.91181195384	0.441490007285154	-0.791855583331031
Transition fixation top ear/face Right	-65.7556603737142	1.8140423571455	0.791855583330999
Nasion	1.23786509738856	-80.4287448029466	3.45086447789923
Pretragion Left	61.9989363049313	-0.283634877099345	-22.6319029990897
Pretragion Right	-59.3806471236568	0.283634877099345	-20.8970287159273
Nasal Point	0.210282842192278	-92.3035146407397	-25.2517888604795
Pupil Right	-27.8361203392673	-67.0682083902112	0.869118279684147
Pupil Left	26.8371776894274	-68.4149246686692	0.0924871826545498
Labial Commisure Right	-23.6124653101965	-67.6315854648348	-49.3240526698304
Labial Commisure Left	20.0799784328131	-70.3776385385697	-49.317172330544
Tragus L redef	60.482880501816	1.32340768933123	-24.0895457320073
Tragus R redef	-57.986879323238	-2.73629613620693	-22.5436899999731
