# Supplementary material for: A semi-automatic three-dimensional technique using a regionalized facial template enables facial growth assessment in healthy children from 1.5 to 5.0 years of age
Source: PeerJ. 2022 Jun 7;10:e13281. doi: 10.7717/peerj.13281 (PMC9186324; doi:10.7717/peerj.13281)
Supplement: Supplemental Information 1 [file peerj-10-13281-s001.zip › Sub/Landmark/Inter Observer/Observer 1, Round 2/First Alignment/1-17.txt]

Var1	Var2	Var3	Var4
Endocantion Left	14.9954112822694	-62.5361373372459	-0.413568263544632
Endocantion Right	-15.6956105667355	-63.5505166938557	-2.61261001048533
Exocantion Left	38.333501369494	-56.5245551984095	-8.85267235029098e-15
Exocantion Right	-38.333501369494	-56.5245551984095	8.85267235029098e-15
Transition fixation top ear/face Left	61.9198818223249	-5.2177624271444	2.93813157989509
Transition fixation top ear/face Right	-63.0926235389419	-5.56062994693795	-2.93813157989506
Nasion	0.840142711842894	-74.5157075011131	0.583867202075682
Pretragion Left	-60.8788311793028	0	-20.534732854335
Pretragion Right	-60.8788311793028	0	-20.534732854335
Nasal Point	2.33423855696125	-85.8572938144695	-20.5971254345381
Pupil Right	-27.2558318951648	-63.2132970813254	1.45461409701752
Pupil Left	28.4085720628075	-62.554762948543	1.03428331104403
Labial Commisure Right	-17.4559112856701	-66.6565128637101	-45.1663095426267
Labial Commisure Left	21.4731902272841	-62.6206404875829	-45.3561679575667
Tragus L redef	-61.3905274995028	1.15122430163429	-18.3292333495829
Tragus R redef	-58.9073806343106	-1.54868533797647	-23.3439143696727
