# Supplementary material for: A semi-automatic three-dimensional technique using a regionalized facial template enables facial growth assessment in healthy children from 1.5 to 5.0 years of age
Source: PeerJ. 2022 Jun 7;10:e13281. doi: 10.7717/peerj.13281 (PMC9186324; doi:10.7717/peerj.13281)
Supplement: Supplemental Information 1 [file peerj-10-13281-s001.zip › Sub/Landmark/Inter Observer/Observer 1, Round 2/First Alignment/1-18.txt]

Var1	Var2	Var3	Var4
Endocantion Left	15.2419119501972	-61.5517326401565	-1.09539443982389
Endocantion Right	-15.710686400136	-61.1250214526862	-1.27090015009411
Exocantion Left	36.5565489431784	-57.1378105884389	-7.57779014308153e-16
Exocantion Right	-36.5565489431784	-57.1378105884389	7.57779014308153e-16
Transition fixation top ear/face Left	59.3669768368542	-5.38651931606672	0.761864337999043
Transition fixation top ear/face Right	-59.3222181667307	-6.60752289220378	-0.761864337999042
Nasion	0.706245347519813	-70.6976656823871	2.01082103836551
Pretragion Left	55.9150851210595	-1.25575713383363	-15.3599304450349
Pretragion Right	-54.7613477472019	1.25575713383363	-16.8133008350353
Nasal Point	-0.145522943734894	-82.1193910374052	-20.7552651931906
Pupil Right	-25.2109461941423	-60.2028595341246	0.649455303784909
Pupil Left	25.9539981487243	-61.0587407958188	1.66461455594822
Labial Commisure Right	-17.4251093589994	-57.3441326532832	-43.2648946399383
Labial Commisure Left	17.4215983705115	-57.4415498301749	-42.5897705993426
Tragus L redef	54.0034306556497	-3.94825744495044	-17.2279177813701
Tragus R redef	-51.8624339756675	2.97629596273453	-18.6683847728887
