# Supplementary material for: A semi-automatic three-dimensional technique using a regionalized facial template enables facial growth assessment in healthy children from 1.5 to 5.0 years of age
Source: PeerJ. 2022 Jun 7;10:e13281. doi: 10.7717/peerj.13281 (PMC9186324; doi:10.7717/peerj.13281)
Supplement: Supplemental Information 1 [file peerj-10-13281-s001.zip › Sub/Landmark/Inter Observer/Observer 1, Round 2/First Alignment/1-19.txt]

Var1	Var2	Var3	Var4
Endocantion Left	13.9576444650725	-61.3003724632362	-2.64109627487071
Endocantion Right	-14.1251754251194	-61.3394139512986	-2.37472882781113
Exocantion Left	33.957547049257	-56.2461259851155	1.19833513931032e-14
Exocantion Right	-33.957547049257	-56.2461259851155	-1.19833513931032e-14
Transition fixation top ear/face Left	60.1900403807944	-2.30400572856058	-0.768379781297845
Transition fixation top ear/face Right	-62.136784221099	-4.61586749356069	0.76837978129773
Nasion	-1.28061580653695	-72.1855707929015	3.2961037056034
Pretragion Left	56.2969361159829	0	-19.0288253499489
Pretragion Right	56.2969361159829	0	-19.0288253499489
Nasal Point	-0.178035283547757	-83.1278481051394	-24.5818304695181
Pupil Right	-25.0704662996596	-60.067558077614	-0.00571861502563895
Pupil Left	24.5417268749904	-60.6135534336131	0.297028379090385
Labial Commisure Right	-20.1717491903612	-58.8738098432428	-46.7580864910595
Labial Commisure Left	18.023221929774	-57.9193848211151	-46.7130903270161
Tragus L redef	53.6614836171235	-1.92915862649895	-20.5704812454604
Tragus R redef	57.6830928894439	-0.809632259857068	-19.8113914416125
