# Supplementary material for: A semi-automatic three-dimensional technique using a regionalized facial template enables facial growth assessment in healthy children from 1.5 to 5.0 years of age
Source: PeerJ. 2022 Jun 7;10:e13281. doi: 10.7717/peerj.13281 (PMC9186324; doi:10.7717/peerj.13281)
Supplement: Supplemental Information 1 [file peerj-10-13281-s001.zip › Sub/Landmark/Inter Observer/Observer 1, Round 2/First Alignment/1-2.txt]

Var1	Var2	Var3	Var4
Endocantion Left	15.8387485459254	-61.6966312894429	1.77925533242162
Endocantion Right	-16.493935395001	-63.0019095379795	0.777047690035471
Exocantion Left	37.9245300544532	-54.468084368891	-1.48924629975494e-16
Exocantion Right	-37.9245300544532	-54.468084368891	1.48924629975494e-16
Transition fixation top ear/face Left	65.55510458157	-2.75075771453488	-0.62748351067921
Transition fixation top ear/face Right	-63.3010251629613	-1.77784185187378	0.627483510679255
Nasion	-0.195083686740524	-73.4268631725573	3.688148655158
Pretragion Left	61.090028152492	-0.963916920807705	-18.813070899333
Pretragion Right	-59.1636799509651	0.963916920807698	-18.4184386050702
Nasal Point	-1.32339285980239	-85.76725006862	-17.7985957249934
Pupil Right	-28.0859835828408	-59.5322131755796	1.48143856423044
Pupil Left	27.6570903328969	-59.7942630543057	1.69933511805081
Labial Commisure Right	-19.4120668285296	-69.1676494494685	-52.5053990351725
Labial Commisure Left	15.0948002194191	-70.0140113710099	-52.3506621970892
Tragus L redef	59.5290221352032	-3.02122572340416	-20.8567565454627
Tragus R redef	-57.7323546085509	-1.76853610794359	-20.5156899092138
