# Supplementary material for: A semi-automatic three-dimensional technique using a regionalized facial template enables facial growth assessment in healthy children from 1.5 to 5.0 years of age
Source: PeerJ. 2022 Jun 7;10:e13281. doi: 10.7717/peerj.13281 (PMC9186324; doi:10.7717/peerj.13281)
Supplement: Supplemental Information 1 [file peerj-10-13281-s001.zip › Sub/Landmark/Inter Observer/Observer 1, Round 2/First Alignment/1-20.txt]

Var1	Var2	Var3	Var4
Endocantion Left	13.6753686248789	-66.1272106791459	-1.77491210864272
Endocantion Right	-13.3514350411228	-66.0358192809628	-2.72890544186527
Exocantion Left	33.3135746032282	-60.1526832596825	1.57793743749771e-14
Exocantion Right	-33.3135746032282	-60.1526832596824	-1.57793743749771e-14
Transition fixation top ear/face Left	57.6869859101393	-4.81647545665005	-0.716573086745911
Transition fixation top ear/face Right	-59.0637639349991	-5.00390386276647	0.716573086745885
Nasion	0.886460507211318	-77.6351116956195	0.0918620114378437
Pretragion Left	53.3754725251923	-1.24835245031549	-20.0762530075398
Pretragion Right	-56.0015830296298	1.24835245031549	-17.252999735776
Nasal Point	0.806938616006249	-85.7007117541107	-23.0208520416063
Pupil Right	-23.616633715786	-64.0789923627984	1.07523550901197
Pupil Left	22.2741851485744	-64.2691073313933	1.89943657112252
Labial Commisure Right	-19.5450950329976	-63.8587384786052	-49.4808049917141
Labial Commisure Left	17.2731732494354	-62.4283086667826	-50.4457770359938
Tragus L redef	51.9976532662593	1.46201447276012	-21.683189819177
Tragus R redef	-55.4435394113354	4.72717274000966	-17.3370818331459
