# Supplementary material for: A semi-automatic three-dimensional technique using a regionalized facial template enables facial growth assessment in healthy children from 1.5 to 5.0 years of age
Source: PeerJ. 2022 Jun 7;10:e13281. doi: 10.7717/peerj.13281 (PMC9186324; doi:10.7717/peerj.13281)
Supplement: Supplemental Information 1 [file peerj-10-13281-s001.zip › Sub/Landmark/Inter Observer/Observer 1, Round 2/First Alignment/1-3.txt]

Var1	Var2	Var3	Var4
Endocantion Left	15.2878125934085	-61.5775447483073	-0.174259141088028
Endocantion Right	-17.4089521541789	-61.5589138860096	-1.39672349181459
Exocantion Left	38.054895198731	-58.0515994196659	-5.93473418746095e-14
Exocantion Right	-38.054895198731	-58.0515994196659	5.93473418746095e-14
Transition fixation top ear/face Left	63.2384546089158	-6.86310160339854	-0.758746868248949
Transition fixation top ear/face Right	-62.407417466681	-0.846995838666238	0.75874686824895
Nasion	-1.44870405734919	-71.8134448382882	-0.0300839586149514
Pretragion Left	59.3203887374068	-1.50521604160033	-19.1168418313215
Pretragion Right	-58.6081594384308	1.50521604160033	-18.4059936466943
Nasal Point	-0.629612067590205	-85.1391278190578	-19.4027735387621
Pupil Right	-28.2696303276503	-60.7831871500631	-0.309037356378688
Pupil Left	25.8177551755066	-62.9198539967905	0.355070787739678
Labial Commisure Right	-17.2208656319321	-67.6717069941293	-49.3099202554805
Labial Commisure Left	18.2143507760103	-69.2692291951086	-50.1637787608704
Tragus L redef	57.7162446751812	-3.31489994864407	-22.2451206772474
Tragus R redef	-57.2844166481976	-0.357867423864015	-20.7286554306853
