# Supplementary material for: A semi-automatic three-dimensional technique using a regionalized facial template enables facial growth assessment in healthy children from 1.5 to 5.0 years of age
Source: PeerJ. 2022 Jun 7;10:e13281. doi: 10.7717/peerj.13281 (PMC9186324; doi:10.7717/peerj.13281)
Supplement: Supplemental Information 1 [file peerj-10-13281-s001.zip › Sub/Landmark/Inter Observer/Observer 1, Round 2/First Alignment/1-4.txt]

Var1	Var2	Var3	Var4
Endocantion Left	15.1397067934027	-66.7058769442295	-2.4945782366564
Endocantion Right	-13.8969523188074	-65.7208459322771	-1.45474129304659
Exocantion Left	35.1342161706719	-60.5311970070994	1.40352630619896e-15
Exocantion Right	-35.1342161706719	-60.5311970070994	-1.40352630619896e-15
Transition fixation top ear/face Left	63.9103065216913	0.240093672431719	-2.31884871038637e-14
Transition fixation top ear/face Right	63.9103065216913	0.240093672431719	-2.31884871038637e-14
Nasion	1.11922005507339	-75.9723977215353	4.32269033268951
Pretragion Left	60.7357759416522	-0.319642912384317	-18.1483393105848
Pretragion Right	-58.4294916999209	0.319642912384317	-21.9338125434165
Nasal Point	0.408630384630129	-88.2639840029406	-17.8434850015224
Pupil Right	-23.6594233615317	-64.9885765906514	0.214610473743295
Pupil Left	25.065857994596	-65.2788208067696	0.5590828888922
Labial Commisure Right	-17.54173988993	-68.4420493595692	-47.6239730398353
Labial Commisure Left	19.7843594318959	-67.0831955436039	-46.5326287969753
Tragus L redef	61.0338972382814	0.0302178002667617	-18.2093753277257
Tragus R redef	-57.4050146603664	-2.44646510172548	-23.2984613897382
