# Supplementary material for: A semi-automatic three-dimensional technique using a regionalized facial template enables facial growth assessment in healthy children from 1.5 to 5.0 years of age
Source: PeerJ. 2022 Jun 7;10:e13281. doi: 10.7717/peerj.13281 (PMC9186324; doi:10.7717/peerj.13281)
Supplement: Supplemental Information 1 [file peerj-10-13281-s001.zip › Sub/Landmark/Inter Observer/Observer 1, Round 2/First Alignment/1-5.txt]

Var1	Var2	Var3	Var4
Endocantion Left	14.8780654509437	-65.8728282818358	-1.49382167361762
Endocantion Right	-14.2961991440913	-64.0805276704572	-0.624850547896956
Exocantion Left	35.9592224646696	-59.417346951798	-2.77132922307419e-15
Exocantion Right	-35.9592224646696	-59.417346951798	2.77132922307419e-15
Transition fixation top ear/face Left	56.4400157375051	-9.03812879125315	2.13113869103059e-14
Transition fixation top ear/face Right	56.4400157375051	-9.03812879125315	2.13113869103059e-14
Nasion	1.19084267854992	-73.4262008902534	2.49540071643172
Pretragion Left	58.2781848003358	0	-11.3678333335413
Pretragion Right	58.2781848003358	0	-11.3678333335413
Nasal Point	-0.00826242452523474	-83.8523809641014	-23.3158530407858
Pupil Right	-24.5008866177578	-66.1846697894185	0.525521760535232
Pupil Left	25.2562073021104	-64.8600141979512	1.20485373638413
Labial Commisure Right	-16.4014374962381	-61.9523646628318	-47.5848048121807
Labial Commisure Left	19.2328415171352	-61.9084970169799	-46.6263236195082
Tragus L redef	58.6189554072464	0.598395426522799	-11.4732768126965
Tragus R redef	58.6189554072464	0.598395426522799	-11.4732768126965
