# Supplementary material for: A semi-automatic three-dimensional technique using a regionalized facial template enables facial growth assessment in healthy children from 1.5 to 5.0 years of age
Source: PeerJ. 2022 Jun 7;10:e13281. doi: 10.7717/peerj.13281 (PMC9186324; doi:10.7717/peerj.13281)
Supplement: Supplemental Information 1 [file peerj-10-13281-s001.zip › Sub/Landmark/Inter Observer/Observer 1, Round 2/First Alignment/1-6.txt]

Var1	Var2	Var3	Var4
Endocantion Left	15.2011263274477	-59.5832818021732	-2.21582757580004
Endocantion Right	-13.901432761299	-59.4847367628566	-2.26552604254062
Exocantion Left	35.7280019583449	-53.7134605073465	-3.61407260346594e-16
Exocantion Right	-35.7280019583449	-53.7134605073465	3.61407260346595e-16
Transition fixation top ear/face Left	56.4121700411361	-2.02848204933009	0.298354308371346
Transition fixation top ear/face Right	-57.5290845035269	-0.887277109359644	-0.298354308371361
Nasion	0.647777733892958	-70.8624428804561	1.18903278178099
Pretragion Left	55.3103531966931	0	-18.884451937766
Pretragion Right	55.3103531966931	0	-18.884451937766
Nasal Point	1.76280837119383	-82.8014630851799	-18.750924731794
Pupil Right	-26.1321366262921	-58.6939850638092	0.653186054028315
Pupil Left	26.0919305575599	-59.1161065030434	0.935302426572644
Labial Commisure Right	-17.2525213726604	-64.4390594524456	-51.5979217743097
Labial Commisure Left	18.5394566802661	-63.7880482117646	-51.3111574750514
Tragus L redef	53.6887019676103	-0.643464352295808	-22.2960913199278
Tragus R redef	55.7277843898764	1.09819244575097	-18.9753218222273
