# Supplementary material for: A semi-automatic three-dimensional technique using a regionalized facial template enables facial growth assessment in healthy children from 1.5 to 5.0 years of age
Source: PeerJ. 2022 Jun 7;10:e13281. doi: 10.7717/peerj.13281 (PMC9186324; doi:10.7717/peerj.13281)
Supplement: Supplemental Information 1 [file peerj-10-13281-s001.zip › Sub/Landmark/Inter Observer/Observer 1, Round 2/First Alignment/1-7.txt]

Var1	Var2	Var3	Var4
Endocantion Left	14.407054946861	-67.1596527358479	-0.628657711970255
Endocantion Right	-15.3108328659549	-66.5739722610594	-0.873282702396281
Exocantion Left	36.0664649382913	-63.1550003309184	-6.95607169950112e-15
Exocantion Right	-36.0664649382913	-63.1550003309184	6.95607169950112e-15
Transition fixation top ear/face Left	62.9312752862085	-5.05019348065537	-0.386084954987695
Transition fixation top ear/face Right	-59.1575962313061	-6.10652570033526	0.386084954987759
Nasion	-2.50157654622843	-77.6809593444919	-0.00874896238839855
Pretragion Left	60.5908075491174	-0.830540810382487	-16.076089379955
Pretragion Right	-57.70684875482	0.830540810382487	-13.5115111711539
Nasal Point	-2.02439438824744	-90.786359428622	-24.4288134959433
Pupil Right	-25.1854757700307	-66.8133559484694	0.628897838546118
Pupil Left	26.0029331389868	-66.5807691028508	0.498075913529124
Labial Commisure Right	-21.5358325107949	-66.3587204026863	-51.21305437563
Labial Commisure Left	17.2194731272552	-68.1108017052604	-51.6544557383272
Tragus L redef	59.1630909809313	-0.249264768666968	-19.1648831815909
Tragus R redef	-56.3160083625602	-0.54915306779526	-15.8819044607184
