# Supplementary material for: A semi-automatic three-dimensional technique using a regionalized facial template enables facial growth assessment in healthy children from 1.5 to 5.0 years of age
Source: PeerJ. 2022 Jun 7;10:e13281. doi: 10.7717/peerj.13281 (PMC9186324; doi:10.7717/peerj.13281)
Supplement: Supplemental Information 1 [file peerj-10-13281-s001.zip › Sub/Landmark/Inter Observer/Observer 1, Round 2/First Alignment/1-8.txt]

Var1	Var2	Var3	Var4
Endocantion Left	15.6961769423448	-62.0724557864161	0.134568280910424
Endocantion Right	-17.1750938742433	-63.2340662959475	-1.32990013686782
Exocantion Left	38.4604686295552	-56.7189696150156	-1.49566147024075e-14
Exocantion Right	-38.4604686295552	-56.7189696150156	1.49566147024075e-14
Transition fixation top ear/face Left	-69.5765225695574	-1.5392669096469	-2.13553801508217e-14
Transition fixation top ear/face Right	-69.5765225695574	-1.5392669096469	-2.13553801508217e-14
Nasion	0.607639961608292	-73.6439111063845	3.49323448936607
Pretragion Left	-63.4504807557053	0	-17.6651635173809
Pretragion Right	-63.4504807557053	0	-17.6651635173809
Nasal Point	1.7969587638589	-86.7390117573166	-20.4757393692844
Pupil Right	-26.8162987423257	-62.619713754051	0.875484239137557
Pupil Left	27.7256320187051	-61.6871191602224	0.925969310946627
Labial Commisure Right	-17.0434856445633	-66.5062364313216	-50.8874108385208
Labial Commisure Left	15.8389634284481	-67.3952921064989	-50.3592241088982
Tragus L redef	-65.7858249907721	0.3831716086979	-16.121823317699
Tragus R redef	-65.7858249907721	0.3831716086979	-16.121823317699
