# Supplementary material for: A semi-automatic three-dimensional technique using a regionalized facial template enables facial growth assessment in healthy children from 1.5 to 5.0 years of age
Source: PeerJ. 2022 Jun 7;10:e13281. doi: 10.7717/peerj.13281 (PMC9186324; doi:10.7717/peerj.13281)
Supplement: Supplemental Information 1 [file peerj-10-13281-s001.zip › Sub/Landmark/Inter Observer/Observer 1, Round 2/First Alignment/1-9.txt]

Var1	Var2	Var3	Var4
Endocantion Left	15.5640151668563	-63.1351724812723	-1.07737091986401
Endocantion Right	-14.5274591686136	-63.7952132782561	-1.58703622422837
Exocantion Left	35.2758379971688	-58.6562123296523	-2.12921680485327e-15
Exocantion Right	-35.2758379971688	-58.6562123296523	2.12921680485327e-15
Transition fixation top ear/face Left	60.558780012893	-3.23006556298289	1.42177956169389
Transition fixation top ear/face Right	-60.1448162378958	-6.23115677040469	-1.42177956169386
Nasion	0.285907581396351	-75.1774815762448	2.6837746197097
Pretragion Left	57.6269656728113	0.133242989663124	-17.7779637499728
Pretragion Right	-57.1826283187913	-0.133242989663117	-18.4990270186401
Nasal Point	1.4763608490514	-85.5390976280585	-23.3921387487981
Pupil Right	-24.9175097527958	-62.6945161639902	1.7279673068078
Pupil Left	26.4024875408275	-62.8853685114245	0.472290248814523
Labial Commisure Right	-20.9345043829085	-63.7552694079367	-53.4093079340754
Labial Commisure Left	18.873877178366	-65.0749375521131	-51.6493075842939
Tragus L redef	56.0368283299166	-1.69488363383574	-20.3680550955439
Tragus R redef	-55.8034887604326	-1.37346606261845	-21.460529217882
