# Supplementary material for: A semi-automatic three-dimensional technique using a regionalized facial template enables facial growth assessment in healthy children from 1.5 to 5.0 years of age
Source: PeerJ. 2022 Jun 7;10:e13281. doi: 10.7717/peerj.13281 (PMC9186324; doi:10.7717/peerj.13281)
Supplement: Supplemental Information 1 [file peerj-10-13281-s001.zip › Sub/Landmark/Inter Observer/Observer 1, Round 2/Raw/1-1.txt]

Var1	Var2	Var3	Var4
Endocantion Left	41.8262	-66.584	44.7406
Endocantion Right	11.2698	-63.2302	45.0177
Exocantion Left	62.9276	-65.9947	40.2297
Exocantion Right	-10.606	-57.0816	38.3884
Transition fixation top ear/face Left	97.2406	-37.7135	-7.41766
Transition fixation top ear/face Right	-36.2344	-25.7502	-6.76122
Nasion	27.035	-69.0565	53.7446
Pretragion Left	87.9736	-54.7012	-18.0417
Pretragion Right	-29.6949	-43.6167	-18.5516
Nasal Point	23.5824	-90.3735	54.9139
Pupil Right	0.566665	-60.8512	42.8027
Pupil Left	52.9835	-66.6333	43.5277
Labial Commisure Right	5.47575	-106.63	25.7737
Labial Commisure Left	39.1493	-110.117	26.1123
