# Supplementary material for: A semi-automatic three-dimensional technique using a regionalized facial template enables facial growth assessment in healthy children from 1.5 to 5.0 years of age
Source: PeerJ. 2022 Jun 7;10:e13281. doi: 10.7717/peerj.13281 (PMC9186324; doi:10.7717/peerj.13281)
Supplement: Supplemental Information 1 [file peerj-10-13281-s001.zip › Sub/Landmark/Inter Observer/Observer 1, Round 2/Raw/1-10.txt]

Var1	Var2	Var3	Var4
Endocantion Left	-0.595219	19.1337	36.4981
Endocantion Right	-29.4126	16.0173	34.3267
Exocantion Left	19.8612	26.3504	35.7683
Exocantion Right	-51.3829	18.1841	30.0475
Transition fixation top ear/face Left	46.1585	67.9815	-10.6054
Transition fixation top ear/face Right	-79.4333	48.4607	-16.7114
Nasion	-14.6416	13.3089	46.3626
Pretragion Left	46.1021	51.1901	-24.7497
Pretragion Right	-72.5323	35.6217	-32.9224
Nasal Point	-10.9709	-16.6878	42.626
Pupil Right	-40.4958	16.4463	34.441
Pupil Left	9.59248	22.5919	38.3829
Labial Commisure Right	-27.3754	-30.8774	4.01479
Labial Commisure Left	11.6348	-26.9174	7.48013
