# Supplementary material for: A semi-automatic three-dimensional technique using a regionalized facial template enables facial growth assessment in healthy children from 1.5 to 5.0 years of age
Source: PeerJ. 2022 Jun 7;10:e13281. doi: 10.7717/peerj.13281 (PMC9186324; doi:10.7717/peerj.13281)
Supplement: Supplemental Information 1 [file peerj-10-13281-s001.zip › Sub/Landmark/Inter Observer/Observer 1, Round 2/Raw/1-11.txt]

Var1	Var2	Var3	Var4
Endocantion Left	31.9114	24.2294	51.6766
Endocantion Right	-1.50795	25.5388	55.9676
Exocantion Left	55.5583	26.5026	43.4858
Exocantion Right	-22.4545	32.3629	54.2221
Transition fixation top ear/face Left	80.2723	59.7333	-7.31312
Transition fixation top ear/face Right	-56.7159	68.0314	15.0405
Nasion	17.1289	22.2763	65.4976
Pretragion Left	0	0	0
Pretragion Right	-52.8871	53.3706	-1.26677
Nasal Point	14.5633	-4.8082	60.9815
Pupil Right	-11.7946	30.3792	56.6262
Pupil Left	44.879	25.8715	49.79
Labial Commisure Right	-13.5111	-11.6495	26.8494
Labial Commisure Left	31.2455	-16.1642	21.5069
