# Supplementary material for: A semi-automatic three-dimensional technique using a regionalized facial template enables facial growth assessment in healthy children from 1.5 to 5.0 years of age
Source: PeerJ. 2022 Jun 7;10:e13281. doi: 10.7717/peerj.13281 (PMC9186324; doi:10.7717/peerj.13281)
Supplement: Supplemental Information 1 [file peerj-10-13281-s001.zip › Sub/Landmark/Inter Observer/Observer 1, Round 2/Raw/1-12.txt]

Var1	Var2	Var3	Var4
Endocantion Left	19.6947	16.9566	38.2725
Endocantion Right	-10.0491	22.2261	36.5515
Exocantion Left	39.7525	17.4501	33.8709
Exocantion Right	-30.1675	26.1198	32.644
Transition fixation top ear/face Left	0	0	0
Transition fixation top ear/face Right	-51.0504	56.1415	-23.0224
Nasion	4.13992	17.0149	48.478
Pretragion Left	0	0	0
Pretragion Right	-48.974	37.8444	-31.1212
Nasal Point	2.05457	-8.39045	49.0196
Pupil Right	-20.1206	23.9189	36.9685
Pupil Left	30.3172	17.8433	37.9924
Labial Commisure Right	-21.6425	-21.5253	19.3412
Labial Commisure Left	22.9793	-22.5478	20.537
