# Supplementary material for: A semi-automatic three-dimensional technique using a regionalized facial template enables facial growth assessment in healthy children from 1.5 to 5.0 years of age
Source: PeerJ. 2022 Jun 7;10:e13281. doi: 10.7717/peerj.13281 (PMC9186324; doi:10.7717/peerj.13281)
Supplement: Supplemental Information 1 [file peerj-10-13281-s001.zip › Sub/Landmark/Inter Observer/Observer 1, Round 2/Raw/1-13.txt]

Var1	Var2	Var3	Var4
Endocantion Left	-6.57033	-34.9984	27.0801
Endocantion Right	-36.7997	-30.2809	27.0379
Exocantion Left	13.9725	-34.3314	21.5562
Exocantion Right	-56.8539	-24.131	23.2938
Transition fixation top ear/face Left	39.8624	-23.6799	-28.603
Transition fixation top ear/face Right	-80.8665	-4.55293	-26.7855
Nasion	-22.2992	-34.7494	38.1114
Pretragion Left	35.5413	-36.0382	-37.5971
Pretragion Right	-79.5765	-22.1743	-36.558
Nasal Point	-25.0008	-55.0552	41.7783
Pupil Right	-45.3883	-27.5192	26.9293
Pupil Left	4.23808	-34.869	25.9878
Labial Commisure Right	-44.6229	-77.2338	12.8916
Labial Commisure Left	-14.6814	-80.4131	12.562
