# Supplementary material for: A semi-automatic three-dimensional technique using a regionalized facial template enables facial growth assessment in healthy children from 1.5 to 5.0 years of age
Source: PeerJ. 2022 Jun 7;10:e13281. doi: 10.7717/peerj.13281 (PMC9186324; doi:10.7717/peerj.13281)
Supplement: Supplemental Information 1 [file peerj-10-13281-s001.zip › Sub/Landmark/Inter Observer/Observer 1, Round 2/Raw/1-14.txt]

Var1	Var2	Var3	Var4
Endocantion Left	47.0716	-36.0359	89.3401
Endocantion Right	16.7846	-35.71	86.9263
Exocantion Left	68.9898	-37.6574	85.8078
Exocantion Right	-3.69106	-35.7891	79.9666
Transition fixation top ear/face Left	100.704	-52.7484	30.3408
Transition fixation top ear/face Right	-24.6816	-47.9388	22.6172
Nasion	32.0689	-27.5784	97.8195
Pretragion Left	94.4013	-73.2884	32.7661
Pretragion Right	-21.5546	-68.898	20.9783
Nasal Point	29.6788	-49.7829	115.971
Pupil Right	6.62068	-34.87	85.2228
Pupil Left	58.1369	-36.0909	89.7797
Labial Commisure Right	6.97727	-80.5403	100.203
Labial Commisure Left	51.4956	-83.4283	102.01
