# Supplementary material for: A semi-automatic three-dimensional technique using a regionalized facial template enables facial growth assessment in healthy children from 1.5 to 5.0 years of age
Source: PeerJ. 2022 Jun 7;10:e13281. doi: 10.7717/peerj.13281 (PMC9186324; doi:10.7717/peerj.13281)
Supplement: Supplemental Information 1 [file peerj-10-13281-s001.zip › Sub/Landmark/Inter Observer/Observer 1, Round 2/Raw/1-15.txt]

Var1	Var2	Var3	Var4
Endocantion Left	25.3908	58.3013	62.6337
Endocantion Right	-9.62434	59.9645	62.892
Exocantion Left	49.396	55.7665	56.8825
Exocantion Right	-32.7216	61.091	55.6211
Transition fixation top ear/face Left	77.5935	38.4042	-6.24177
Transition fixation top ear/face Right	-61.9047	51.7266	-4.56336
Nasion	7.58485	65.1105	73.6277
Pretragion Left	71.656	20.1177	-1.74502
Pretragion Right	-59.0966	28.9257	-2.96949
Nasal Point	6.48849	41.2986	89.6464
Pupil Right	-22.1717	61.6368	61.0997
Pupil Left	38.0906	58.2397	62.1148
Labial Commisure Right	-17.8329	8.96892	70.7897
Labial Commisure Left	25.846	6.05245	71.6624
