# Supplementary material for: A semi-automatic three-dimensional technique using a regionalized facial template enables facial growth assessment in healthy children from 1.5 to 5.0 years of age
Source: PeerJ. 2022 Jun 7;10:e13281. doi: 10.7717/peerj.13281 (PMC9186324; doi:10.7717/peerj.13281)
Supplement: Supplemental Information 1 [file peerj-10-13281-s001.zip › Sub/Landmark/Inter Observer/Observer 1, Round 2/Raw/1-16.txt]

Var1	Var2	Var3	Var4
Endocantion Left	10.9496	-39.2909	106.512
Endocantion Right	-22.0587	-34.4482	104.036
Exocantion Left	32.3	-44.8199	102.689
Exocantion Right	-43.5374	-33.3964	96.2223
Transition fixation top ear/face Left	61.8596	-77.4518	48.6479
Transition fixation top ear/face Right	-69.5647	-56.8054	35.5039
Nasion	-4.00653	-28.5149	113.995
Pretragion Left	52.3082	-95.6415	58.1548
Pretragion Right	-66.9914	-76.3335	46.7031
Nasal Point	-10.0351	-48.657	136.883
Pupil Right	-32.9467	-32.3188	100.636
Pupil Left	20.7785	-40.5355	106.774
Labial Commisure Right	-37.334	-77.2477	122.989
Labial Commisure Left	5.68917	-82.5288	129.128
