# Supplementary material for: A semi-automatic three-dimensional technique using a regionalized facial template enables facial growth assessment in healthy children from 1.5 to 5.0 years of age
Source: PeerJ. 2022 Jun 7;10:e13281. doi: 10.7717/peerj.13281 (PMC9186324; doi:10.7717/peerj.13281)
Supplement: Supplemental Information 1 [file peerj-10-13281-s001.zip › Sub/Landmark/Inter Observer/Observer 1, Round 2/Raw/1-17.txt]

Var1	Var2	Var3	Var4
Endocantion Left	64.2992	-35.6987	132.983
Endocantion Right	33.5311	-35.0156	133.796
Exocantion Left	87.6062	-37.8925	127.243
Exocantion Right	11.2609	-30.9392	126.307
Transition fixation top ear/face Left	111.61	-41.2773	76.1578
Transition fixation top ear/face Right	-13.4166	-35.7441	75.4454
Nasion	50.2366	-32.4531	144.67
Pretragion Left	0	0	0
Pretragion Right	-12.7933	-53.8618	71.3439
Nasal Point	49.734	-52.6922	157.694
Pupil Right	22.3927	-29.9575	132.992
Pupil Left	77.7883	-35.4766	133.049
Labial Commisure Right	27.8744	-76.8415	140.289
Labial Commisure Left	66.6423	-80.888	136.757
