# Supplementary material for: A semi-automatic three-dimensional technique using a regionalized facial template enables facial growth assessment in healthy children from 1.5 to 5.0 years of age
Source: PeerJ. 2022 Jun 7;10:e13281. doi: 10.7717/peerj.13281 (PMC9186324; doi:10.7717/peerj.13281)
Supplement: Supplemental Information 1 [file peerj-10-13281-s001.zip › Sub/Landmark/Inter Observer/Observer 1, Round 2/Raw/1-18.txt]

Var1	Var2	Var3	Var4
Endocantion Left	24.5164	-116.435	57.2788
Endocantion Right	-5.18277	-119.07	48.9546
Exocantion Left	46.2082	-114.624	58.3662
Exocantion Right	-24.2223	-120.239	39.5635
Transition fixation top ear/face Left	82.0168	-122.625	15.3218
Transition fixation top ear/face Right	-32.6136	-132.98	-13.7227
Nasion	8.00361	-112.664	61.4847
Pretragion Left	80.1224	-139.466	14.0245
Pretragion Right	-25.7917	-149.894	-16.4903
Nasal Point	4.5856	-132.637	76.9402
Pupil Right	-14.1264	-118.112	45.2281
Pupil Left	34.9117	-113.018	58.9733
Labial Commisure Right	-4.97505	-160.963	54.0205
Labial Commisure Left	28.5534	-157.608	62.9281
