# Supplementary material for: A semi-automatic three-dimensional technique using a regionalized facial template enables facial growth assessment in healthy children from 1.5 to 5.0 years of age
Source: PeerJ. 2022 Jun 7;10:e13281. doi: 10.7717/peerj.13281 (PMC9186324; doi:10.7717/peerj.13281)
Supplement: Supplemental Information 1 [file peerj-10-13281-s001.zip › Sub/Landmark/Inter Observer/Observer 1, Round 2/Raw/1-19.txt]

Var1	Var2	Var3	Var4
Endocantion Left	1.47024	-40.5417	47.5977
Endocantion Right	-26.4889	-40.9414	44.9816
Exocantion Left	21.7772	-37.235	44.5629
Exocantion Right	-45.8124	-38.8415	38.1189
Transition fixation top ear/face Left	52.9716	-35.2985	-6.63911
Transition fixation top ear/face Right	-69.0279	-36.7462	-15.8903
Nasion	-14.8789	-35.3915	57.1958
Pretragion Left	49.8102	-53.5433	-9.96197
Pretragion Right	0	0	0
Nasal Point	-14.0512	-63.6374	67.1764
Pupil Right	-37.3267	-38.7846	42.7636
Pupil Left	11.9882	-37.3297	48.0251
Labial Commisure Right	-31.0678	-85.327	40.3475
Labial Commisure Left	7.03254	-84.3417	43.0237
