# Supplementary material for: A semi-automatic three-dimensional technique using a regionalized facial template enables facial growth assessment in healthy children from 1.5 to 5.0 years of age
Source: PeerJ. 2022 Jun 7;10:e13281. doi: 10.7717/peerj.13281 (PMC9186324; doi:10.7717/peerj.13281)
Supplement: Supplemental Information 1 [file peerj-10-13281-s001.zip › Sub/Landmark/Inter Observer/Observer 1, Round 2/Raw/1-2.txt]

Var1	Var2	Var3	Var4
Endocantion Left	10.7595	7.25883	16.5126
Endocantion Right	-21.05	3.63155	21.3198
Exocantion Left	31.5804	10.409	6.52431
Exocantion Right	-43.483	5.37518	16.1797
Transition fixation top ear/face Left	51.501	35.0598	-42.8116
Transition fixation top ear/face Right	-76.1612	28.0642	-26.6918
Nasion	-3.42601	2.59095	29.753
Pretragion Left	46.8419	19.394	-52.124
Pretragion Right	-72.4433	12.6356	-38.333
Nasal Point	-2.75191	-22.1752	30.9454
Pupil Right	-33.0207	5.05706	20.0625
Pupil Left	22.1824	8.83191	13.2968
Labial Commisure Right	-23.0052	-46.7466	2.77876
Labial Commisure Left	11.2656	-44.7014	-0.79805
