# Supplementary material for: A semi-automatic three-dimensional technique using a regionalized facial template enables facial growth assessment in healthy children from 1.5 to 5.0 years of age
Source: PeerJ. 2022 Jun 7;10:e13281. doi: 10.7717/peerj.13281 (PMC9186324; doi:10.7717/peerj.13281)
Supplement: Supplemental Information 1 [file peerj-10-13281-s001.zip › Sub/Landmark/Inter Observer/Observer 1, Round 2/Raw/1-20.txt]

Var1	Var2	Var3	Var4
Endocantion Left	-27.743	4.6523	25.045
Endocantion Right	-54.6431	1.99421	24.2169
Exocantion Left	-7.99485	6.63073	19.5132
Exocantion Right	-74.4523	2.42936	17.2922
Transition fixation top ear/face Left	18.7671	-1.85395	-34.045
Transition fixation top ear/face Right	-97.7754	-7.77466	-37.9969
Nasion	-41.106	7.61975	35.6326
Pretragion Left	15.7155	-21.7708	-34.3981
Pretragion Right	-93.4337	-26.311	-40.9847
Nasal Point	-40.2311	-13.7634	47.5176
Pupil Right	-65.0118	4.7596	21.2984
Pupil Left	-19.2927	8.49616	22.8747
Labial Commisure Right	-58.0854	-44.753	29.8463
Labial Commisure Left	-21.2441	-43.6214	29.8297
