# Supplementary material for: A semi-automatic three-dimensional technique using a regionalized facial template enables facial growth assessment in healthy children from 1.5 to 5.0 years of age
Source: PeerJ. 2022 Jun 7;10:e13281. doi: 10.7717/peerj.13281 (PMC9186324; doi:10.7717/peerj.13281)
Supplement: Supplemental Information 1 [file peerj-10-13281-s001.zip › Sub/Landmark/Inter Observer/Observer 1, Round 2/Raw/1-3.txt]

Var1	Var2	Var3	Var4
Endocantion Left	35.6838	38.4153	-1.7628
Endocantion Right	2.97518	39.2568	-1.65675
Exocantion Left	58.4414	38.644	-5.34638
Exocantion Right	-17.5194	43.1818	-3.90922
Transition fixation top ear/face Left	83.8806	57.1684	-52.9357
Transition fixation top ear/face Right	-41.3836	68.4793	-55.4507
Nasion	18.9186	35.4018	7.97128
Pretragion Left	78.8659	42.8191	-65.1843
Pretragion Right	-38.7669	51.7173	-65.4228
Nasal Point	18.4402	12.2822	12.3073
Pupil Right	-7.79129	41.2108	-1.72118
Pupil Left	46.2168	37.7272	-0.52018
Labial Commisure Right	0.142516	-6.94857	-15.445
Labial Commisure Left	35.4443	-10.487	-14.9986
