# Supplementary material for: A semi-automatic three-dimensional technique using a regionalized facial template enables facial growth assessment in healthy children from 1.5 to 5.0 years of age
Source: PeerJ. 2022 Jun 7;10:e13281. doi: 10.7717/peerj.13281 (PMC9186324; doi:10.7717/peerj.13281)
Supplement: Supplemental Information 1 [file peerj-10-13281-s001.zip › Sub/Landmark/Inter Observer/Observer 1, Round 2/Raw/1-4.txt]

Var1	Var2	Var3	Var4
Endocantion Left	-3.40165	-34.7785	45.9303
Endocantion Right	-31.7629	-33.7197	39.6297
Exocantion Left	17.2673	-31.0035	44.2951
Exocantion Right	-51.7028	-31.3798	30.855
Transition fixation top ear/face Left	56.842	-18.8147	-8.68121
Transition fixation top ear/face Right	0	0	0
Nasion	-19.1841	-30.0065	53.4841
Pretragion Left	54.4027	-36.7312	-12.2592
Pretragion Right	-62.2787	-40.9532	-36.3989
Nasal Point	-21.2194	-54.1713	60.89
Pupil Right	-41.2803	-31.9907	37.3806
Pupil Left	6.47576	-31.4496	47.0461
Labial Commisure Right	-33.861	-79.5323	32.6232
Labial Commisure Left	2.98182	-77.9936	38.6659
