# Supplementary material for: A semi-automatic three-dimensional technique using a regionalized facial template enables facial growth assessment in healthy children from 1.5 to 5.0 years of age
Source: PeerJ. 2022 Jun 7;10:e13281. doi: 10.7717/peerj.13281 (PMC9186324; doi:10.7717/peerj.13281)
Supplement: Supplemental Information 1 [file peerj-10-13281-s001.zip › Sub/Landmark/Inter Observer/Observer 1, Round 2/Raw/1-5.txt]

Var1	Var2	Var3	Var4
Endocantion Left	-31.0973	-22.4055	40.5621
Endocantion Right	-59.2587	-18.7065	33.6081
Exocantion Left	-9.11362	-21.9658	38.3611
Exocantion Right	-79.5255	-15.5424	25.2017
Transition fixation top ear/face Left	20.6957	-17.1795	-6.8719
Transition fixation top ear/face Right	0	0	0
Nasion	-45.7102	-18.2363	45.9832
Pretragion Left	23.5319	-27.3804	-16.9809
Pretragion Right	0	0	0
Nasal Point	-50.5247	-44.982	52.1356
Pupil Right	-69.5849	-16.9356	33.9544
Pupil Left	-20.5709	-20.535	41.87
Labial Commisure Right	-63.8571	-64.603	24.3041
Labial Commisure Left	-28.9006	-66.8336	30.9215
