# Supplementary material for: A semi-automatic three-dimensional technique using a regionalized facial template enables facial growth assessment in healthy children from 1.5 to 5.0 years of age
Source: PeerJ. 2022 Jun 7;10:e13281. doi: 10.7717/peerj.13281 (PMC9186324; doi:10.7717/peerj.13281)
Supplement: Supplemental Information 1 [file peerj-10-13281-s001.zip › Sub/Landmark/Inter Observer/Observer 1, Round 2/Raw/1-6.txt]

Var1	Var2	Var3	Var4
Endocantion Left	-15.4797	80.9154	1.09061
Endocantion Right	-44.4957	80.04	-0.977371
Exocantion Left	5.43114	81.1142	-3.74825
Exocantion Right	-65.8298	79.1745	-8.65503
Transition fixation top ear/face Left	29.8727	60.969	-49.5308
Transition fixation top ear/face Right	-83.6752	56.8677	-58.1518
Nasion	-30.8147	88.209	8.98071
Pretragion Left	28.8632	42.592	-43.6507
Pretragion Right	0	0	0
Nasal Point	-30.6462	74.87	28.0445
Pupil Right	-56.6255	82.0533	-3.72489
Pupil Left	-4.57425	83.9	0.13102
Labial Commisure Right	-48.3583	36.8943	23.374
Labial Commisure Left	-12.6151	37.8636	25.1221
