# Supplementary material for: A semi-automatic three-dimensional technique using a regionalized facial template enables facial growth assessment in healthy children from 1.5 to 5.0 years of age
Source: PeerJ. 2022 Jun 7;10:e13281. doi: 10.7717/peerj.13281 (PMC9186324; doi:10.7717/peerj.13281)
Supplement: Supplemental Information 1 [file peerj-10-13281-s001.zip › Sub/Landmark/Inter Observer/Observer 1, Round 2/Raw/1-7.txt]

Var1	Var2	Var3	Var4
Endocantion Left	30.9632	123.195	39.0005
Endocantion Right	1.47056	122.285	35.4072
Exocantion Left	52.9235	122.085	37.5598
Exocantion Right	-18.7818	121.089	29.7805
Transition fixation top ear/face Left	85.4704	93.718	-9.70592
Transition fixation top ear/face Right	-35.9697	93.2221	-22.3337
Nasion	13.1195	128.645	45.9922
Pretragion Left	82.9298	77.9369	-5.96938
Pretragion Right	-34.3946	77.7286	-21.4165
Nasal Point	11.2777	113.756	69.2998
Pupil Right	-8.30846	123.576	33.8177
Pupil Left	42.5946	124.055	39.2004
Labial Commisure Right	-6.74715	78.1829	59.0792
Labial Commisure Left	31.5838	79.1894	64.9922
