# Supplementary material for: A semi-automatic three-dimensional technique using a regionalized facial template enables facial growth assessment in healthy children from 1.5 to 5.0 years of age
Source: PeerJ. 2022 Jun 7;10:e13281. doi: 10.7717/peerj.13281 (PMC9186324; doi:10.7717/peerj.13281)
Supplement: Supplemental Information 1 [file peerj-10-13281-s001.zip › Sub/Landmark/Inter Observer/Observer 1, Round 2/Raw/1-8.txt]

Var1	Var2	Var3	Var4
Endocantion Left	21.8757	60.5295	45.7156
Endocantion Right	-10.7737	56.285	45.5917
Exocantion Left	44.691	62.879	41.1513
Exocantion Right	-31.9349	56.6641	38.5673
Transition fixation top ear/face Left	0	0	0
Transition fixation top ear/face Right	-61.6227	60.7816	-17.2421
Nasion	6.28767	61.243	57.0887
Pretragion Left	0	0	0
Pretragion Right	-53.9958	43.9826	-20.645
Nasal Point	9.18058	36.049	67.3015
Pupil Right	-20.5491	57.762	44.9179
Pupil Left	33.8015	62.3308	45.8305
Labial Commisure Right	-6.54625	6.86727	43.0056
Labial Commisure Left	26.1445	9.93981	45.0548
