# Supplementary material for: A semi-automatic three-dimensional technique using a regionalized facial template enables facial growth assessment in healthy children from 1.5 to 5.0 years of age
Source: PeerJ. 2022 Jun 7;10:e13281. doi: 10.7717/peerj.13281 (PMC9186324; doi:10.7717/peerj.13281)
Supplement: Supplemental Information 1 [file peerj-10-13281-s001.zip › Sub/Landmark/Inter Observer/Observer 1, Round 2/Raw/1-9.txt]

Var1	Var2	Var3	Var4
Endocantion Left	8.39112	-25.6654	78.2785
Endocantion Right	-21.1831	-27.4396	72.9484
Exocantion Left	28.3958	-22.5697	78.1937
Exocantion Right	-40.7856	-25.1228	64.5939
Transition fixation top ear/face Left	62.6486	-3.51643	31.5351
Transition fixation top ear/face Right	-55.9676	-11.5013	10.2539
Nasion	-9.02142	-26.283	87.7128
Pretragion Left	62.1277	-20.8891	22.2369
Pretragion Right	-50.4316	-25.8112	0.145935
Nasal Point	-7.24078	-54.2113	90.0735
Pupil Right	-31.4868	-24.3252	70.8776
Pupil Left	18.9193	-23.7217	80.5841
Labial Commisure Right	-22.6762	-77.0128	56.6123
Labial Commisure Left	15.9682	-74.2957	66.0343
