# Supplementary material for: A semi-automatic three-dimensional technique using a regionalized facial template enables facial growth assessment in healthy children from 1.5 to 5.0 years of age
Source: PeerJ. 2022 Jun 7;10:e13281. doi: 10.7717/peerj.13281 (PMC9186324; doi:10.7717/peerj.13281)
Supplement: Supplemental Information 1 [file peerj-10-13281-s001.zip › Sub/Landmark/Inter Observer/Observer 2, Round 1/Final Alignment/1-1.txt]

Var1	Var2	Var3	Var4
Endocantion Left	15.9105112467401	-60.8847021456169	-0.0336286139775961
Endocantion Right	-15.2954326243457	-62.9449195812835	0.123430299862637
Exocantion Left	37.1502774071127	-56.0324102480139	-0.0449008429425177
Exocantion Right	-37.7653560295071	-56.0324102480139	-0.0449008429425213
Transition fixation top ear/face Left	67.6680278663039	3.9684364432401	4.26973313635126
Transition fixation top ear/face Right	-70.3025799048444	1.62321450354512	6.51478168318631
Nasion	0.407356524266985	-72.7065924642159	4.81915866304926
Pretragion Left	57.902168308299	1.78982946804421	-16.0809446737624
Pretragion Right	-59.9413429911006	-1.78982946804421	-16.786018024233
Nasal Point	0.813500532589917	-83.7386465870546	-18.0477721591066
Pupil Right	-27.1133378837041	-61.0417566095744	0.594679104982783
Pupil Left	27.5956063497616	-60.0232927674604	-0.0227136441036677
Labial Commisure Right	-16.1995603951841	-67.2937727532824	-47.6956220579047
Labial Commisure Left	16.7973086196303	-66.3567636517851	-47.9437535258597
Tragus L redef	56.2128674630974	2.08124146378573	-18.4660637115326
Tragus R redef	-58.2513038698415	-2.35986379430539	-20.3660865245829
