# Supplementary material for: A semi-automatic three-dimensional technique using a regionalized facial template enables facial growth assessment in healthy children from 1.5 to 5.0 years of age
Source: PeerJ. 2022 Jun 7;10:e13281. doi: 10.7717/peerj.13281 (PMC9186324; doi:10.7717/peerj.13281)
Supplement: Supplemental Information 1 [file peerj-10-13281-s001.zip › Sub/Landmark/Inter Observer/Observer 2, Round 1/Final Alignment/1-10.txt]

Var1	Var2	Var3	Var4
Endocantion Left	15.5320000078413	-66.7536746126336	-1.0206061092468
Endocantion Right	-14.7843644492871	-67.5051433724047	-0.820375602315579
Exocantion Left	36.0989940977225	-63.1573264165595	0.920490855781118
Exocantion Right	-36.8466296562766	-63.1573264165595	0.920490855781264
Transition fixation top ear/face Left	65.2551794394566	0.190537309445418	11.718402362177
Transition fixation top ear/face Right	-68.0524268648474	-0.56722731478169	9.09796873757257
Nasion	0.605945272184709	-79.6488513212229	3.09423955258512
Pretragion Left	59.5404186032776	0.772773547994106	-12.5383203325276
Pretragion Right	-60.2338908326741	-0.772773547994106	-13.8056579848402
Nasal Point	0.417004656274922	-91.8532617261171	-27.9871826900113
Pupil Right	-26.2808162627384	-68.1185037244161	1.56842654930197
Pupil Left	26.0109278435813	-68.1647145604753	1.78006165462734
Labial Commisure Right	-16.8593854176795	-68.6415087736742	-55.2667920280082
Labial Commisure Left	16.2393251320625	-69.54887590733	-55.5636320348466
Tragus L redef	58.1777921695123	-1.1987319327857	-14.5148469766051
Tragus R redef	-58.4651438742162	-3.20479458067155	-15.5908774835813
