# Supplementary material for: A semi-automatic three-dimensional technique using a regionalized facial template enables facial growth assessment in healthy children from 1.5 to 5.0 years of age
Source: PeerJ. 2022 Jun 7;10:e13281. doi: 10.7717/peerj.13281 (PMC9186324; doi:10.7717/peerj.13281)
Supplement: Supplemental Information 1 [file peerj-10-13281-s001.zip › Sub/Landmark/Inter Observer/Observer 2, Round 1/Final Alignment/1-11.txt]

Var1	Var2	Var3	Var4
Endocantion Left	17.3666401295126	-63.2660812350413	0.0776310281653636
Endocantion Right	-17.674292639251	-65.4981793678835	-0.448238006152888
Exocantion Left	39.8338124067065	-58.8809348785253	0.185303488993772
Exocantion Right	-39.5261598969681	-58.8809348785254	0.185303488993751
Transition fixation top ear/face Left	72.6764398378568	3.10028463891187	6.92738955031918
Transition fixation top ear/face Right	-75.1946418574757	-0.542616587202616	5.04493201628401
Nasion	-0.00840062760415172	-77.1052357105613	4.96704495022465
Pretragion Left	61.8016592283878	1.34980347831323	-16.3758172819326
Pretragion Right	-63.7949065184185	-1.34980347831323	-17.9748473308545
Nasal Point	0.654687761522789	-88.0887148628948	-23.9782477533923
Pupil Right	-30.2579506571075	-63.5218048605329	0.851479956803697
Pupil Left	29.2179379271108	-63.4249100118805	1.10613714982421
Labial Commisure Right	-21.4800715389749	-63.6311752248993	-49.8304923754847
Labial Commisure Left	23.3632133780388	-64.1829632506161	-49.7470916188758
Tragus L redef	59.7759991539354	-0.328626380951953	-15.7105022428942
Tragus R redef	-61.7259635910658	-2.03639748294157	-20.553704667994
