# Supplementary material for: A semi-automatic three-dimensional technique using a regionalized facial template enables facial growth assessment in healthy children from 1.5 to 5.0 years of age
Source: PeerJ. 2022 Jun 7;10:e13281. doi: 10.7717/peerj.13281 (PMC9186324; doi:10.7717/peerj.13281)
Supplement: Supplemental Information 1 [file peerj-10-13281-s001.zip › Sub/Landmark/Inter Observer/Observer 2, Round 1/Final Alignment/1-12.txt]

Var1	Var2	Var3	Var4
Endocantion Left	15.4797576897403	-67.7249801347505	-0.691843786477993
Endocantion Right	-15.1543895777295	-66.4741997933984	0.407584434490095
Exocantion Left	35.1527131643644	-62.653057652363	0.142129675993922
Exocantion Right	-35.4780812763751	-62.653057652363	0.142129675993977
Transition fixation top ear/face Left	-62.2965394548298	1.18451289558449	7.81823439364245
Transition fixation top ear/face Right	-62.2965394548298	1.18451289558449	7.81823439364245
Nasion	-1.11610427384673	-78.9873621665044	4.42919745515381
Pretragion Left	-56.8307426346637	0	-13.5489497945199
Pretragion Right	-56.8307426346637	0	-13.5489497945199
Nasal Point	-0.583254414470229	-88.18271309164	-21.9979304817589
Pupil Right	-27.2242943374625	-66.7696156181693	1.38785004637868
Pupil Left	26.653560387403	-66.9064262161012	2.08998285189617
Labial Commisure Right	-21.641032273479	-68.8689892738203	-45.8876001795984
Labial Commisure Left	19.7682133869805	-65.0290422437183	-43.4993557683779
Tragus L redef	-57.1493690824319	0.484293201381647	-13.3859406294276
Tragus R redef	-57.1493690824319	0.484293201381647	-13.3859406294276
