# Supplementary material for: A semi-automatic three-dimensional technique using a regionalized facial template enables facial growth assessment in healthy children from 1.5 to 5.0 years of age
Source: PeerJ. 2022 Jun 7;10:e13281. doi: 10.7717/peerj.13281 (PMC9186324; doi:10.7717/peerj.13281)
Supplement: Supplemental Information 1 [file peerj-10-13281-s001.zip › Sub/Landmark/Inter Observer/Observer 2, Round 1/Final Alignment/1-13.txt]

Var1	Var2	Var3	Var4
Endocantion Left	15.8799280791504	-61.556412563416	-0.709394302763907
Endocantion Right	-15.1722588663974	-62.1911255415534	-0.767834221760419
Exocantion Left	36.5304355082672	-56.1444681322893	0.738614262262232
Exocantion Right	-37.2381047210202	-56.144468132289	0.738614262262094
Transition fixation top ear/face Left	62.1675519977862	-1.35529740965121	-1.69407077252029
Transition fixation top ear/face Right	-67.009305959676	2.23232934518625	1.38653950001125
Nasion	-1.35734387563832	-73.3300624894948	3.58338234351032
Pretragion Left	57.5852679204636	-0.459942916125012	-17.6686014781666
Pretragion Right	-58.7215214853226	0.459942916125012	-19.3249333633069
Nasal Point	-1.49544190697168	-83.5891111309442	-16.2689475035408
Pupil Right	-26.0135289090773	-61.3120052645857	1.95038418195844
Pupil Left	26.3449391574842	-60.9486368521505	1.8807281548717
Labial Commisure Right	-16.6089875324462	-64.6413825196796	-50.3013646876105
Labial Commisure Left	14.2076853762778	-64.9146127673927	-49.3233369331729
Tragus L redef	56.499179424113	2.72177148790061	-15.7783037019147
Tragus R redef	-57.5326963440141	0.486312335189123	-22.7697880027384
