# Supplementary material for: A semi-automatic three-dimensional technique using a regionalized facial template enables facial growth assessment in healthy children from 1.5 to 5.0 years of age
Source: PeerJ. 2022 Jun 7;10:e13281. doi: 10.7717/peerj.13281 (PMC9186324; doi:10.7717/peerj.13281)
Supplement: Supplemental Information 1 [file peerj-10-13281-s001.zip › Sub/Landmark/Inter Observer/Observer 2, Round 1/Final Alignment/1-14.txt]

Var1	Var2	Var3	Var4
Endocantion Left	16.8750699377747	-67.6899332299193	-0.800319088039741
Endocantion Right	-16.0560717560507	-68.359091468854	0.00141780300281535
Exocantion Left	36.32162400709	-63.1782249600028	0.399450642518382
Exocantion Right	-37.1406221888139	-63.1782249600031	0.399450642518541
Transition fixation top ear/face Left	64.6852164931603	-1.57207823259623	5.26574646844078
Transition fixation top ear/face Right	-63.5394876418627	-2.16948355800755	6.51693475282633
Nasion	-0.0626970660250809	-80.2179008471715	3.75199781723724
Pretragion Left	58.0428055717091	-0.287081792572735	-16.115623628906
Pretragion Right	-58.3404973352841	0.287081792572735	-13.4535503830043
Nasal Point	-0.595477971765795	-90.9376715586218	-21.8895901020085
Pupil Right	-26.6764977418287	-67.7801962092719	0.671590406997116
Pupil Left	25.9039472487026	-68.2520184987245	0.440899577144801
Labial Commisure Right	-21.758021931271	-69.3876701355008	-46.5470557865815
Labial Commisure Left	18.3948057476255	-69.7330707349548	-46.698471205677
Tragus L redef	56.3095837153285	-3.79166703063932	-16.4886300158514
Tragus R redef	-56.3557721554767	-2.24613425383176	-15.5569413158076
