# Supplementary material for: A semi-automatic three-dimensional technique using a regionalized facial template enables facial growth assessment in healthy children from 1.5 to 5.0 years of age
Source: PeerJ. 2022 Jun 7;10:e13281. doi: 10.7717/peerj.13281 (PMC9186324; doi:10.7717/peerj.13281)
Supplement: Supplemental Information 1 [file peerj-10-13281-s001.zip › Sub/Landmark/Inter Observer/Observer 2, Round 1/Final Alignment/1-15.txt]

Var1	Var2	Var3	Var4
Endocantion Left	17.0007753637775	-69.7495131987829	0.189418382596257
Endocantion Right	-16.5043732015521	-71.0783726746623	-1.22582922152049
Exocantion Left	40.8323901376734	-63.9419566882516	0.518205419462118
Exocantion Right	-41.3287922998987	-63.9419566882516	0.518205419462119
Transition fixation top ear/face Left	70.277313120594	5.15955062246285	-0.425289825436168
Transition fixation top ear/face Right	-72.0838977707453	-0.586787887931727	1.2817190270511
Nasion	-0.858777979103585	-82.0366587044598	6.67756267824899
Pretragion Left	63.6846596907877	1.570432561868	-20.6353341219531
Pretragion Right	-66.940715570756	-1.570432561868	-21.162341527404
Nasal Point	0.467764212311594	-92.9237364175275	-22.9240096699645
Pupil Right	-30.8971476087914	-69.6754596204228	1.03585656190831
Pupil Left	29.9582516805151	-68.7971779253665	1.50915408272346
Labial Commisure Right	-22.3184581362348	-70.0205706689001	-52.3985645633146
Labial Commisure Left	20.3333838777195	-70.4127709565156	-50.7457178138616
Tragus L redef	61.5850839642836	-1.63607841856314	-21.5787060516845
Tragus R redef	-64.7950282545291	-4.30993417893329	-22.5643912856572
