# Supplementary material for: A semi-automatic three-dimensional technique using a regionalized facial template enables facial growth assessment in healthy children from 1.5 to 5.0 years of age
Source: PeerJ. 2022 Jun 7;10:e13281. doi: 10.7717/peerj.13281 (PMC9186324; doi:10.7717/peerj.13281)
Supplement: Supplemental Information 1 [file peerj-10-13281-s001.zip › Sub/Landmark/Inter Observer/Observer 2, Round 1/Final Alignment/1-16.txt]

Var1	Var2	Var3	Var4
Endocantion Left	15.5279269167624	-68.6263366398988	0.784620386807893
Endocantion Right	-16.0389650599309	-68.6861323559643	-0.469763743756724
Exocantion Left	38.3799756521704	-62.816594986902	-0.157428321525604
Exocantion Right	-37.8689375090019	-62.8165949869019	-0.157428321525565
Transition fixation top ear/face Left	68.6820246491988	3.97822284042945	-1.07206365065844
Transition fixation top ear/face Right	-65.3340632125431	2.71052458367752	-0.929824367393254
Nasion	1.07210074140277	-80.1448643566005	3.36487673859954
Pretragion Left	62.2497948497615	-0.451610441279932	-23.8172483349711
Pretragion Right	-59.108970507724	0.451610441279932	-23.1012710419719
Nasal Point	1.59599031599331	-92.6905730494751	-23.8366824135532
Pupil Right	-28.7737953746594	-67.2006753419859	0.879984930883767
Pupil Left	27.1637975559363	-67.9258053954317	0.346252604189443
Labial Commisure Right	-23.7098926903833	-69.3754527758655	-49.4396523605084
Labial Commisure Left	21.3750305314672	-72.1351991331145	-48.85936421967
Tragus L redef	60.8268591081167	1.58327690926991	-25.3812054577302
Tragus R redef	-57.7198316522021	0.849602356512072	-26.7124186995304
