# Supplementary material for: A semi-automatic three-dimensional technique using a regionalized facial template enables facial growth assessment in healthy children from 1.5 to 5.0 years of age
Source: PeerJ. 2022 Jun 7;10:e13281. doi: 10.7717/peerj.13281 (PMC9186324; doi:10.7717/peerj.13281)
Supplement: Supplemental Information 1 [file peerj-10-13281-s001.zip › Sub/Landmark/Inter Observer/Observer 2, Round 1/Final Alignment/1-17.txt]

Var1	Var2	Var3	Var4
Endocantion Left	15.8447370271762	-64.2367051438529	-0.81883138218029
Endocantion Right	-15.7182631903142	-64.5420396988285	-1.49825247417066
Exocantion Left	38.5356872632091	-58.1240707537251	1.15854192817543
Exocantion Right	-38.6621611000711	-58.1240707537251	1.15854192817552
Transition fixation top ear/face Left	63.9666774734728	-3.00780664900984	11.7411017940467
Transition fixation top ear/face Right	-68.2522572316434	-3.22141498799538	7.95749149807999
Nasion	0.23174409001416	-76.2638139940067	1.15306093249642
Pretragion Left	-61.0495496470563	0	-14.9118580022021
Pretragion Right	-61.0495496470563	0	-14.9118580022021
Nasal Point	1.5495265004937	-86.0173865103828	-22.1202219862588
Pupil Right	-29.2070410088331	-63.9949834435736	3.08470098143184
Pupil Left	25.8191826844759	-63.914088972543	3.01264143327652
Labial Commisure Right	-17.7326997814507	-65.7602314962094	-44.5224617607466
Labial Commisure Left	21.1250160787603	-61.6697928911809	-44.5599923561929
Tragus L redef	-61.3191825035506	0.857804814984142	-13.7319500675183
Tragus R redef	-59.5320984473579	-1.19229570591624	-17.736914988622
