# Supplementary material for: A semi-automatic three-dimensional technique using a regionalized facial template enables facial growth assessment in healthy children from 1.5 to 5.0 years of age
Source: PeerJ. 2022 Jun 7;10:e13281. doi: 10.7717/peerj.13281 (PMC9186324; doi:10.7717/peerj.13281)
Supplement: Supplemental Information 1 [file peerj-10-13281-s001.zip › Sub/Landmark/Inter Observer/Observer 2, Round 1/Final Alignment/1-18.txt]

Var1	Var2	Var3	Var4
Endocantion Left	15.5655373354216	-61.8415046728162	-0.0798196951100261
Endocantion Right	-15.3504290493237	-61.4699652134628	-0.130958797984111
Exocantion Left	35.6097869430398	-58.2442227259254	0.105389246546952
Exocantion Right	-35.8248952291376	-58.2442227259255	0.105389246547184
Transition fixation top ear/face Left	63.417557207519	-1.18514379175485	4.12791712613258
Transition fixation top ear/face Right	-61.3489572499546	-2.82406629162174	2.57320298440975
Nasion	0.358585741492643	-71.3855438629469	1.93395574908773
Pretragion Left	55.9592067791395	-0.931582293155845	-15.1619557701288
Pretragion Right	-55.0272550850099	0.931582293155845	-16.1553400925461
Nasal Point	-0.911752017710663	-82.2024673802827	-22.9289973110487
Pupil Right	-26.3471770730163	-60.6599991591885	1.45750290213224
Pupil Left	27.0085717649689	-61.4519154332166	1.69664479048531
Labial Commisure Right	-18.0281420825947	-60.6979256836435	-41.8957282807425
Labial Commisure Left	18.9156656580082	-61.1206545711649	-41.6888166669568
Tragus L redef	54.3011358802488	-3.16342589878402	-16.9354004038302
Tragus R redef	-52.0410557385685	2.40625534397379	-18.097216345023
