# Supplementary material for: A semi-automatic three-dimensional technique using a regionalized facial template enables facial growth assessment in healthy children from 1.5 to 5.0 years of age
Source: PeerJ. 2022 Jun 7;10:e13281. doi: 10.7717/peerj.13281 (PMC9186324; doi:10.7717/peerj.13281)
Supplement: Supplemental Information 1 [file peerj-10-13281-s001.zip › Sub/Landmark/Inter Observer/Observer 2, Round 1/Final Alignment/1-19.txt]

Var1	Var2	Var3	Var4
Endocantion Left	13.6733658057382	-62.0088365688078	-1.46958376494883
Endocantion Right	-14.4724686986243	-61.3515875717837	-1.75078811887811
Exocantion Left	34.7453260038031	-56.4672732092148	1.61018594191344
Exocantion Right	-33.946223110917	-56.4672732092147	1.61018594191349
Transition fixation top ear/face Left	62.0966873924108	-0.151066317006226	4.8586311536627
Transition fixation top ear/face Right	-60.227763259691	-2.78980876595477	2.04455506022875
Nasion	0.200361749655882	-72.5955265302791	1.51898516739896
Pretragion Left	56.6800783603943	0.36927001743075	-14.2934391171185
Pretragion Right	-55.6954707759379	-0.36927001743075	-15.1507611921293
Nasal Point	-0.218488746668655	-82.2672812862285	-24.8483496088445
Pupil Right	-27.1476425271531	-60.4721414483266	2.59006175211666
Pupil Left	25.4322227693484	-61.1764516052039	3.39046955110052
Labial Commisure Right	-19.7632642650926	-57.6724189661975	-45.1509466506797
Labial Commisure Left	19.3362260272649	-56.5492332467347	-45.0236653518506
Tragus L redef	54.1578869270281	-1.43208766600283	-16.2128264986218
Tragus R redef	-53.6685397429433	-2.62194445493412	-17.0764914166268
