# Supplementary material for: A semi-automatic three-dimensional technique using a regionalized facial template enables facial growth assessment in healthy children from 1.5 to 5.0 years of age
Source: PeerJ. 2022 Jun 7;10:e13281. doi: 10.7717/peerj.13281 (PMC9186324; doi:10.7717/peerj.13281)
Supplement: Supplemental Information 1 [file peerj-10-13281-s001.zip › Sub/Landmark/Inter Observer/Observer 2, Round 1/Final Alignment/1-2.txt]

Var1	Var2	Var3	Var4
Endocantion Left	16.5571242866502	-62.0113501659463	0.932163427305567
Endocantion Right	-16.3132232914137	-63.2971056671619	0.509916421440366
Exocantion Left	38.1756095868117	-55.1897738567123	-0.721039924372964
Exocantion Right	-38.4195105820483	-55.1897738567123	-0.721039924372969
Transition fixation top ear/face Left	68.0735393830551	1.43119765261227	5.53297422837336
Transition fixation top ear/face Right	-67.5041020961457	2.6825767990775	5.34609903183216
Nasion	0.38618253750386	-74.5822590362438	2.75970256959178
Pretragion Left	61.1427632499977	0.185072611872538	-15.3450389152733
Pretragion Right	-59.0344403629333	-0.185072611872538	-14.8444221162421
Nasal Point	0.244039814018368	-85.2343848610649	-21.6156754656991
Pupil Right	-28.486472413439	-61.2671780834055	1.06843217969089
Pupil Left	27.8510282447407	-60.4439433688982	1.09931633962466
Labial Commisure Right	-19.3121047189852	-65.6749995464873	-54.9822250190027
Labial Commisure Left	17.7620882795721	-66.3528151413951	-53.9925916234829
Tragus L redef	59.5154249515236	-1.01009191925078	-18.2272921838752
Tragus R redef	-57.5046372851247	-1.82922742291907	-17.6810017647168
