# Supplementary material for: A semi-automatic three-dimensional technique using a regionalized facial template enables facial growth assessment in healthy children from 1.5 to 5.0 years of age
Source: PeerJ. 2022 Jun 7;10:e13281. doi: 10.7717/peerj.13281 (PMC9186324; doi:10.7717/peerj.13281)
Supplement: Supplemental Information 1 [file peerj-10-13281-s001.zip › Sub/Landmark/Inter Observer/Observer 2, Round 1/Final Alignment/1-20.txt]

Var1	Var2	Var3	Var4
Endocantion Left	13.6483165638841	-63.0929230179232	-0.177294482135477
Endocantion Right	-13.4951543387375	-63.0238849716133	-0.821107693473984
Exocantion Left	32.9278819137073	-58.1789773489776	0.499201087804704
Exocantion Right	-33.0810441388539	-58.1789773489776	0.499201087804758
Transition fixation top ear/face Left	59.9332465264624	0.503743521419057	1.38747179658776
Transition fixation top ear/face Right	-62.2078021525437	-0.0131761645765884	3.13027361580362
Nasion	-0.149471098231002	-75.7911876035637	1.1860311380859
Pretragion Left	53.0812456043121	0.292050340070485	-21.7070388018228
Pretragion Right	-55.9026920199218	-0.292050340070485	-19.7982918561628
Nasal Point	0.3085121578354	-83.7550930755422	-22.9806863639696
Pupil Right	-23.5335121903313	-61.860977763029	2.00712451190958
Pupil Left	24.5495897850015	-61.9157063990037	2.21044956855124
Labial Commisure Right	-18.955392219013	-62.7711274186536	-49.2033133744382
Labial Commisure Left	15.8325386168333	-63.2608878398985	-49.2877783976712
Tragus L redef	51.5498614729999	1.27428409603509	-25.2544014628844
Tragus R redef	-54.6301580109597	-2.13250658797372	-22.8655197511114
