# Supplementary material for: A semi-automatic three-dimensional technique using a regionalized facial template enables facial growth assessment in healthy children from 1.5 to 5.0 years of age
Source: PeerJ. 2022 Jun 7;10:e13281. doi: 10.7717/peerj.13281 (PMC9186324; doi:10.7717/peerj.13281)
Supplement: Supplemental Information 1 [file peerj-10-13281-s001.zip › Sub/Landmark/Inter Observer/Observer 2, Round 1/Final Alignment/1-3.txt]

Var1	Var2	Var3	Var4
Endocantion Left	15.4791828846865	-60.9626897001509	-0.199605518841964
Endocantion Right	-15.9308751359937	-61.7779714378901	-0.222138743515901
Exocantion Left	38.2715858306537	-58.4478777818565	0.210872131178922
Exocantion Right	-37.8198935793465	-58.4478777818565	0.210872131178945
Transition fixation top ear/face Left	66.7941993147565	-0.134713212455871	0.927986433137736
Transition fixation top ear/face Right	-64.7110199206696	0.182765130921602	7.64875022559518
Nasion	1.12101687097755	-72.3905058978755	3.8635714221606
Pretragion Left	58.6898760992461	-0.482828735376472	-15.9917657784415
Pretragion Right	-58.7216838936439	0.482828735376472	-15.601023682954
Nasal Point	0.20119173940306	-84.1550634972788	-20.9293253369446
Pupil Right	-28.6048909631949	-61.4781072650642	1.0727805289904
Pupil Left	28.5574019099787	-62.4746618069884	1.0449233752039
Labial Commisure Right	-16.5786716917474	-65.2511970873758	-49.5782937847688
Labial Commisure Left	19.8146893867344	-66.0702928754775	-50.176820883828
Tragus L redef	57.2760513841464	-0.743813196999938	-19.6178035248003
Tragus R redef	-57.3776892948129	-2.79243497114479	-17.4449732337386
