# Supplementary material for: A semi-automatic three-dimensional technique using a regionalized facial template enables facial growth assessment in healthy children from 1.5 to 5.0 years of age
Source: PeerJ. 2022 Jun 7;10:e13281. doi: 10.7717/peerj.13281 (PMC9186324; doi:10.7717/peerj.13281)
Supplement: Supplemental Information 1 [file peerj-10-13281-s001.zip › Sub/Landmark/Inter Observer/Observer 2, Round 1/Final Alignment/1-4.txt]

Var1	Var2	Var3	Var4
Endocantion Left	13.8449685633473	-67.5798636768625	-0.848077036584604
Endocantion Right	-14.253460153343	-66.2492330913446	-0.0673941076340778
Exocantion Left	35.3106451474307	-62.2015875716306	0.457735572109338
Exocantion Right	-34.902153557435	-62.2015875716306	0.457735572109344
Transition fixation top ear/face Left	67.3969951097756	2.86751189750063	7.74903303348311
Transition fixation top ear/face Right	-64.2220478345924	2.16372237490234	2.14944978055544
Nasion	-0.553797345665487	-77.6006075308222	2.15179498541554
Pretragion Left	60.6428661464313	-0.892491008165742	-14.5186981225169
Pretragion Right	-58.3673371104419	0.892491008165742	-18.5871686421465
Nasal Point	-0.147460193661	-88.2881449418078	-20.0989462161194
Pupil Right	-26.0071595190231	-66.5043541622691	0.496990929714827
Pupil Left	26.3300231420256	-67.0156938866619	1.50816539180636
Labial Commisure Right	-17.1204954244502	-66.6409664906501	-48.0846175780524
Labial Commisure Left	19.1524524652271	-66.1555839341495	-46.3635758501743
Tragus L redef	59.3459570995286	-3.81625602185493	-16.1633293131475
Tragus R redef	-56.9504454276652	-1.92866586439864	-20.6664565603683
