# Supplementary material for: A semi-automatic three-dimensional technique using a regionalized facial template enables facial growth assessment in healthy children from 1.5 to 5.0 years of age
Source: PeerJ. 2022 Jun 7;10:e13281. doi: 10.7717/peerj.13281 (PMC9186324; doi:10.7717/peerj.13281)
Supplement: Supplemental Information 1 [file peerj-10-13281-s001.zip › Sub/Landmark/Inter Observer/Observer 2, Round 1/Final Alignment/1-5.txt]

Var1	Var2	Var3	Var4
Endocantion Left	14.5902072655007	-64.9188276827647	-0.665948937493564
Endocantion Right	-14.2746027193079	-63.6398584688255	0.0698863910173131
Exocantion Left	36.3379895630674	-57.9695391179283	0.298031273238109
Exocantion Right	-36.6535941092602	-57.9695391179283	0.298031273238146
Transition fixation top ear/face Left	66.4279810829645	8.09682233058872	12.5148142253371
Transition fixation top ear/face Right	-64.4077851097772	0.230632841919999	5.56576821816106
Nasion	0.638161660110131	-72.4848800920177	4.7841585500278
Pretragion Left	57.7781398594762	0	-14.4953255862707
Pretragion Right	57.7781398594762	0	-14.4953255862707
Nasal Point	0.14721940785171	-84.0812494178608	-22.1334569493732
Pupil Right	-26.1275494884846	-65.4914590114543	2.6412448116974
Pupil Left	26.6786126397016	-63.8627357262231	3.0435436084376
Labial Commisure Right	-16.5857389848985	-64.1134643231665	-46.7585269141183
Labial Commisure Left	18.3544870919455	-64.0657659520114	-45.6689832553231
Tragus L redef	56.3517612820563	-2.54288573421528	-16.9559078236916
Tragus R redef	58.222855048375	0.82603271040211	-14.7299955788614
