# Supplementary material for: A semi-automatic three-dimensional technique using a regionalized facial template enables facial growth assessment in healthy children from 1.5 to 5.0 years of age
Source: PeerJ. 2022 Jun 7;10:e13281. doi: 10.7717/peerj.13281 (PMC9186324; doi:10.7717/peerj.13281)
Supplement: Supplemental Information 1 [file peerj-10-13281-s001.zip › Sub/Landmark/Inter Observer/Observer 2, Round 1/Final Alignment/1-6.txt]

Var1	Var2	Var3	Var4
Endocantion Left	14.6712991222343	-58.8212486876827	-1.16571527327303
Endocantion Right	-14.4015316186289	-58.4462168684531	-1.11970797606324
Exocantion Left	35.6254761769498	-52.9536654346172	1.14271162466808
Exocantion Right	-35.8952436805552	-52.9536654346172	1.14271162466819
Transition fixation top ear/face Left	58.421677799739	0.582690122703163	5.01696989559106
Transition fixation top ear/face Right	-57.6254471093663	2.74360683880047	4.11677163597741
Nasion	0.802691436026082	-70.1999590761914	4.23885106983046
Pretragion Left	54.6748298931196	0	-17.2171627611052
Pretragion Right	54.6748298931196	0	-17.2171627611052
Nasal Point	0.260053407622182	-81.7218923726189	-19.0885815708462
Pupil Right	-25.9778286676137	-58.1410025439659	2.05903154121317
Pupil Left	26.4069445749337	-58.4053179801707	2.93944505298063
Labial Commisure Right	-18.3678258516104	-62.6906010599928	-50.0228465045312
Labial Commisure Left	18.595320219571	-61.9183578535134	-50.43563430783
Tragus L redef	53.2717264118173	-2.16350153102189	-19.6525794041477
Tragus R redef	55.7093888890823	2.1041422361363	-16.8840168731988
