# Supplementary material for: A semi-automatic three-dimensional technique using a regionalized facial template enables facial growth assessment in healthy children from 1.5 to 5.0 years of age
Source: PeerJ. 2022 Jun 7;10:e13281. doi: 10.7717/peerj.13281 (PMC9186324; doi:10.7717/peerj.13281)
Supplement: Supplemental Information 1 [file peerj-10-13281-s001.zip › Sub/Landmark/Inter Observer/Observer 2, Round 1/Final Alignment/1-7.txt]

Var1	Var2	Var3	Var4
Endocantion Left	14.2886710448497	-66.7921885135074	-0.171550192525681
Endocantion Right	-14.6345190469732	-65.5836313599054	0.125080515852596
Exocantion Left	36.2908109985385	-63.2096643963459	0.0232348383365548
Exocantion Right	-35.944962996415	-63.2096643963459	0.0232348383365313
Transition fixation top ear/face Left	66.2846421241158	-1.10803337307509	3.55676844082002
Transition fixation top ear/face Right	-62.0845061942482	-2.12879148519103	4.2520718238396
Nasion	-0.573442154145038	-77.7773030521151	3.91396239880684
Pretragion Left	60.6213866665972	-0.747772528372007	-17.315441332205
Pretragion Right	-57.4381975301582	0.747772528372007	-14.1488418019529
Nasal Point	-2.31832437868941	-90.7933932788182	-24.6973941304246
Pupil Right	-25.3077922274871	-66.9674131518681	0.169784260162433
Pupil Left	28.9519503431929	-67.2572036746426	0.997773478958813
Labial Commisure Right	-21.2089792260692	-67.3129633080985	-51.3120835734257
Labial Commisure Left	17.4119826690287	-69.5670441656999	-51.0564802853121
Tragus L redef	58.9477064045604	-1.10510712360827	-20.3341306062645
Tragus R redef	-55.9469757546868	-0.71179575393381	-16.3801772756283
