# Supplementary material for: A semi-automatic three-dimensional technique using a regionalized facial template enables facial growth assessment in healthy children from 1.5 to 5.0 years of age
Source: PeerJ. 2022 Jun 7;10:e13281. doi: 10.7717/peerj.13281 (PMC9186324; doi:10.7717/peerj.13281)
Supplement: Supplemental Information 1 [file peerj-10-13281-s001.zip › Sub/Landmark/Inter Observer/Observer 2, Round 1/Final Alignment/1-8.txt]

Var1	Var2	Var3	Var4
Endocantion Left	15.5398203135503	-62.7143472456103	-0.421423693623604
Endocantion Right	-16.0947371632424	-63.289537644965	-0.506398466263304
Exocantion Left	38.9455664520369	-56.8017550890823	0.463911079943475
Exocantion Right	-38.3906496023448	-56.801755089082	0.463911079943431
Transition fixation top ear/face Left	-73.417972437291	1.48994804916722	3.42829409984576
Transition fixation top ear/face Right	-73.417972437291	1.48994804916722	3.42829409984576
Nasion	0.614969542439879	-73.9070062444336	4.28922556364913
Pretragion Left	61.6280933828413	-0.213231941767301	-19.3743995981139
Pretragion Right	-62.8924874861317	0.213231941767301	-17.1121920546741
Nasal Point	0.730790595925324	-86.631064572546	-22.151717242712
Pupil Right	-29.0554037630302	-61.5098460414513	0.607020980992437
Pupil Left	29.1234121736861	-61.9589773487272	0.301913064834
Labial Commisure Right	-16.0332925839439	-68.9488762288949	-48.9596674351638
Labial Commisure Left	15.6102578866296	-68.6070287788298	-49.9923041901041
Tragus L redef	59.0415423161129	-1.62299072996669	-21.6245005186874
Tragus R redef	-65.4140101338001	0.464088294537643	-15.2587531377157
