# Supplementary material for: A semi-automatic three-dimensional technique using a regionalized facial template enables facial growth assessment in healthy children from 1.5 to 5.0 years of age
Source: PeerJ. 2022 Jun 7;10:e13281. doi: 10.7717/peerj.13281 (PMC9186324; doi:10.7717/peerj.13281)
Supplement: Supplemental Information 1 [file peerj-10-13281-s001.zip › Sub/Landmark/Inter Observer/Observer 2, Round 1/Final Alignment/1-9.txt]

Var1	Var2	Var3	Var4
Endocantion Left	14.9294817272557	-63.5265911561377	-0.503429017493215
Endocantion Right	-14.7334322193908	-62.7595212474701	0.64503441974178
Exocantion Left	35.4506003887506	-58.549592836987	-0.0708027011239292
Exocantion Right	-35.6466498966156	-58.5495928369859	-0.0708027011246362
Transition fixation top ear/face Left	64.6778737797128	-0.9119466093474	7.02659896209157
Transition fixation top ear/face Right	-69.2045806505567	-1.27917251458716	6.26139843083343
Nasion	1.08955667522384	-75.1189976698966	3.44270091782344
Pretragion Left	57.4696529630286	-0.461380906599505	-17.6319791136416
Pretragion Right	-57.3561591878829	0.461380906599505	-17.4490988834657
Nasal Point	0.692366816099217	-85.5491041024724	-23.0502102473062
Pupil Right	-26.0256712218498	-62.5671868746956	3.52940438567766
Pupil Left	28.5619247908307	-61.9509773326473	3.50736245567149
Labial Commisure Right	-17.9572873625923	-64.2473843930094	-51.8286259043275
Labial Commisure Left	15.285805206298	-69.6110457664588	-50.2795127331375
Tragus L redef	55.9594371802264	-1.8458132772111	-20.0829900486221
Tragus R redef	-55.8847095317486	-1.40938215318345	-20.5826999415737
