# Supplementary material for: A semi-automatic three-dimensional technique using a regionalized facial template enables facial growth assessment in healthy children from 1.5 to 5.0 years of age
Source: PeerJ. 2022 Jun 7;10:e13281. doi: 10.7717/peerj.13281 (PMC9186324; doi:10.7717/peerj.13281)
Supplement: Supplemental Information 1 [file peerj-10-13281-s001.zip › Sub/Landmark/Inter Observer/Observer 2, Round 1/First Alignment/1-1.txt]

Var1	Var2	Var3	Var4
Endocantion Left	16.2180505579373	-59.1169981362455	0.457790766240975
Endocantion Right	-14.9878933131485	-61.1540176482546	0.803789165566355
Exocantion Left	37.4578167183099	-54.2863365524628	-2.95915156518347e-15
Exocantion Right	-37.4578167183099	-54.2863365524628	2.95915156518347e-15
Transition fixation top ear/face Left	67.9755671775011	5.85695387281437	-1.22567812389831
Transition fixation top ear/face Right	-69.9950405936472	3.72830137170926	1.22567812389834
Nasion	0.71489583546418	-70.4421049198452	6.3779758479021
Pretragion Left	58.2097076194962	1.81467818601716	-21.2894869087565
Pretragion Right	-59.6338036799034	-1.81467818601716	-21.662124605501
Nasal Point	1.12103984378711	-83.531830050713	-15.3766061842315
Pupil Right	-26.805798572507	-59.2155616200294	1.09788602010447
Pupil Left	27.9031456609588	-58.2582400134846	0.389382141526125
Labial Commisure Right	-15.8920210839869	-69.8852999564284	-46.4120874180731
Labial Commisure Left	17.1048479308275	-68.975103527151	-46.7454006968501
Tragus L redef	56.5204067742946	1.88534604514328	-23.691302852846
Tragus R redef	-57.9437645586442	-2.71177435970414	-25.1745380287002
