# Supplementary material for: A semi-automatic three-dimensional technique using a regionalized facial template enables facial growth assessment in healthy children from 1.5 to 5.0 years of age
Source: PeerJ. 2022 Jun 7;10:e13281. doi: 10.7717/peerj.13281 (PMC9186324; doi:10.7717/peerj.13281)
Supplement: Supplemental Information 1 [file peerj-10-13281-s001.zip › Sub/Landmark/Inter Observer/Observer 2, Round 1/First Alignment/1-10.txt]

Var1	Var2	Var3	Var4
Endocantion Left	15.9058177871183	-64.1981647941789	-1.38360879682525
Endocantion Right	-14.4105466700101	-64.9114135953854	-1.0736512184451
Exocantion Left	36.4728118769996	-60.3527513609582	-2.91105227060486e-14
Exocantion Right	-36.4728118769996	-60.3527513609582	2.91105227060486e-14
Transition fixation top ear/face Left	65.6289972187337	3.89684985395135	1.239142959282
Transition fixation top ear/face Right	-67.6786090855703	2.75712246876842	-1.23914295928194
Nasion	0.979763051461767	-76.3363389326689	4.60657198092554
Pretragion Left	59.9142363825547	0.858559122065508	-22.8335881768773
Pretragion Right	-59.860073053397	-0.858559122065515	-23.8565082551627
Nasal Point	0.790822435552016	-93.035376620702	-24.3095927413766
Pupil Right	-25.9069984834614	-65.1620184459643	1.37987356232612
Pupil Left	26.3847456228583	-65.1761818210997	1.59603150916169
Labial Commisure Right	-16.4855676384024	-74.14711039549	-54.7430604991673
Labial Commisure Left	16.6131429113396	-75.0885764546367	-54.9013980006431
Tragus L redef	58.5516099487893	-1.38542583908912	-24.4943178145982
Tragus R redef	-58.0913260949391	-3.52941662538435	-25.2594534283739
