# Supplementary material for: A semi-automatic three-dimensional technique using a regionalized facial template enables facial growth assessment in healthy children from 1.5 to 5.0 years of age
Source: PeerJ. 2022 Jun 7;10:e13281. doi: 10.7717/peerj.13281 (PMC9186324; doi:10.7717/peerj.13281)
Supplement: Supplemental Information 1 [file peerj-10-13281-s001.zip › Sub/Landmark/Inter Observer/Observer 2, Round 1/First Alignment/1-11.txt]

Var1	Var2	Var3	Var4
Endocantion Left	17.2128138746433	-61.3180813809759	0.313706757221711
Endocantion Right	-17.8281188941202	-63.5903471143856	0.00450010680127074
Exocantion Left	39.6799861518373	-56.9428453876425	-2.22389629279361e-14
Exocantion Right	-39.6799861518373	-56.9428453876426	2.22389629279361e-14
Transition fixation top ear/face Left	72.5226135829877	5.39932780412761	0.762062369089482
Transition fixation top ear/face Right	-75.3484681123449	1.59256809367284	-0.762062369089451
Nasion	-0.162226882473391	-74.6240641491394	6.508816737833
Pretragion Left	61.6478329735187	1.4203085989028	-22.2655523385777
Pretragion Right	-63.9487327732877	-1.42030859890279	-23.5980945529751
Nasal Point	0.500861506653514	-88.3349778543784	-21.2486620625785
Pupil Right	-30.4117769119767	-61.4983511449652	1.10852720812904
Pupil Left	29.0641116722416	-61.377461872773	1.35270886493655
Labial Commisure Right	-21.6338977938442	-66.4716235772128	-49.3289672050761
Labial Commisure Left	23.2093871231695	-67.0128594692309	-49.1929913957615
Tragus L redef	59.6221728990663	-0.186516248139057	-21.4422147379711
Tragus R redef	-61.8797898459349	-2.35124909156613	-26.0991475895238
