# Supplementary material for: A semi-automatic three-dimensional technique using a regionalized facial template enables facial growth assessment in healthy children from 1.5 to 5.0 years of age
Source: PeerJ. 2022 Jun 7;10:e13281. doi: 10.7717/peerj.13281 (PMC9186324; doi:10.7717/peerj.13281)
Supplement: Supplemental Information 1 [file peerj-10-13281-s001.zip › Sub/Landmark/Inter Observer/Observer 2, Round 1/First Alignment/1-12.txt]

Var1	Var2	Var3	Var4
Endocantion Left	15.6424417457456	-65.7056817883377	-0.222500872265369
Endocantion Right	-14.9917055217242	-64.3325923735457	0.719740781643082
Exocantion Left	35.3153972203698	-60.5704697415672	-1.4105849533349e-14
Exocantion Right	-35.3153972203698	-60.5704697415672	1.4105849533349e-14
Transition fixation top ear/face Left	-62.1338553988244	3.72694853553379	1.25526128284676e-14
Transition fixation top ear/face Right	-62.1338553988244	3.72694853553379	1.25526128284676e-14
Nasion	-0.953420217841391	-76.27614444248	6.20646729572624
Pretragion Left	-56.6680585786583	0	-21.0729562601962
Pretragion Right	-56.6680585786583	0	-21.0729562601962
Nasal Point	-0.420570358464886	-88.5607164516211	-18.9338759832064
Pupil Right	-27.0616102814571	-64.5088670572038	1.72826366947341
Pupil Left	26.8162444434084	-64.5608755413069	2.44170794471267
Labial Commisure Right	-21.4783482174736	-72.2371745642981	-44.9584456479616
Labial Commisure Left	19.9308974429859	-68.1395714149627	-43.0457112199053
Tragus L redef	-56.9866850264265	0.500290333457045	-20.9689299411321
Tragus R redef	-56.9866850264265	0.500290333457045	-20.9689299411321
