# Supplementary material for: A semi-automatic three-dimensional technique using a regionalized facial template enables facial growth assessment in healthy children from 1.5 to 5.0 years of age
Source: PeerJ. 2022 Jun 7;10:e13281. doi: 10.7717/peerj.13281 (PMC9186324; doi:10.7717/peerj.13281)
Supplement: Supplemental Information 1 [file peerj-10-13281-s001.zip › Sub/Landmark/Inter Observer/Observer 2, Round 1/First Alignment/1-13.txt]

Var1	Var2	Var3	Var4
Endocantion Left	16.2337626855269	-61.8292513490829	-1.5331706034628
Endocantion Right	-14.8184242600209	-62.4629638545848	-1.6016121779544
Exocantion Left	36.8842701146437	-56.4408137990438	-1.06584761763906e-14
Exocantion Right	-36.8842701146437	-56.4408137990438	1.06584761763906e-14
Transition fixation top ear/face Left	62.5213866041626	-1.62009413564821	-1.56840063128879
Transition fixation top ear/face Right	-66.6554713532996	1.91850773830478	1.56840063128874
Nasion	-1.00350926926177	-73.6691310142001	2.57341111765251
Pretragion Left	57.9391025268399	-0.47294524840013	-17.5268260036493
Pretragion Right	-58.3676868789463	0.47294524840013	-19.1684460651033
Nasal Point	-1.14160730059515	-83.6138484766798	-17.4382273453817
Pupil Right	-25.6596943027008	-61.6268170448039	1.13013126976992
Pupil Left	26.6987737638607	-61.2623953937268	1.06621393650619
Labial Commisure Right	-16.2551529260698	-64.1318115373061	-51.1676221755529
Labial Commisure Left	14.5615199826542	-64.4204305357969	-50.1940246558223
Tragus L redef	56.8530140304894	2.67856503387377	-15.5865901488087
Tragus R redef	-57.1788617376378	0.553634023642303	-22.6124565404975
