# Supplementary material for: A semi-automatic three-dimensional technique using a regionalized facial template enables facial growth assessment in healthy children from 1.5 to 5.0 years of age
Source: PeerJ. 2022 Jun 7;10:e13281. doi: 10.7717/peerj.13281 (PMC9186324; doi:10.7717/peerj.13281)
Supplement: Supplemental Information 1 [file peerj-10-13281-s001.zip › Sub/Landmark/Inter Observer/Observer 2, Round 1/First Alignment/1-14.txt]

Var1	Var2	Var3	Var4
Endocantion Left	17.2845690286366	-66.172260852364	-0.792440066339094
Endocantion Right	-15.6465726651888	-66.7672175630752	0.0658030831075835
Exocantion Left	36.731123097952	-61.5715002999709	0
Exocantion Right	-36.731123097952	-61.5715002999709	0
Transition fixation top ear/face Left	65.0947155840224	0.223127092403146	-0.649750030226201
Transition fixation top ear/face Right	-63.1299885510006	-0.260261817995548	0.649750030226206
Nasion	0.346802024836819	-78.2440958558027	4.8594942463313
Pretragion Left	58.4523046625714	-0.40469489313142	-22.0604959921274
Pretragion Right	-57.9309982444219	0.40469489313142	-19.4602679323324
Nasal Point	-0.185978880903875	-91.2089130409306	-19.72338659548
Pupil Right	-26.2669986509668	-66.1308367916356	0.681652540729314
Pupil Left	26.3134463395646	-66.6213600832572	0.493978802078794
Labial Commisure Right	-21.3485228404089	-71.9448526326273	-46.2052511806571
Labial Commisure Left	18.8043048384875	-72.3023853073832	-46.3252453043675
Tragus L redef	56.7190828061907	-3.92858340886863	-22.1193278222172
Tragus R redef	-55.9462730646145	-2.30608726897837	-21.3292508170983
