# Supplementary material for: A semi-automatic three-dimensional technique using a regionalized facial template enables facial growth assessment in healthy children from 1.5 to 5.0 years of age
Source: PeerJ. 2022 Jun 7;10:e13281. doi: 10.7717/peerj.13281 (PMC9186324; doi:10.7717/peerj.13281)
Supplement: Supplemental Information 1 [file peerj-10-13281-s001.zip › Sub/Landmark/Inter Observer/Observer 2, Round 1/First Alignment/1-15.txt]

Var1	Var2	Var3	Var4
Endocantion Left	17.2489764448901	-69.778103426059	-0.336678012175856
Endocantion Right	-16.2561721204395	-71.1050386437964	-1.75372995742028
Exocantion Left	41.080591218786	-63.9709990310319	7.68753100153612e-15
Exocantion Right	-41.080591218786	-63.9709990310319	-7.68753100153612e-15
Transition fixation top ear/face Left	70.5255142017067	5.13172650440627	-0.849599590260246
Transition fixation top ear/face Right	-71.8356966896326	-0.616926176303558	0.849599590260233
Nasion	-0.610576897990924	-82.0740536468288	6.13476458180878
Pretragion Left	63.9328607719004	1.57007306458614	-21.0645021053524
Pretragion Right	-66.6925144896433	-1.57007306458615	-21.5957768161619
Nasal Point	0.715965293424262	-92.9208988404234	-23.4815737462676
Pupil Right	-30.6489465276787	-69.7052000520407	0.509860009369401
Pupil Left	30.2064527616278	-68.8275622820927	0.98435049804281
Labial Commisure Right	-22.0702570551221	-69.9777043568887	-52.9249807223787
Labial Commisure Left	20.5815849588322	-70.3721501623628	-51.2726684185672
Tragus L redef	61.8332850453963	-1.63515310663963	-22.0122301553331
Tragus R redef	-64.5468271734164	-4.30766705442483	-23.0015477012353
