# Supplementary material for: A semi-automatic three-dimensional technique using a regionalized facial template enables facial growth assessment in healthy children from 1.5 to 5.0 years of age
Source: PeerJ. 2022 Jun 7;10:e13281. doi: 10.7717/peerj.13281 (PMC9186324; doi:10.7717/peerj.13281)
Supplement: Supplemental Information 1 [file peerj-10-13281-s001.zip › Sub/Landmark/Inter Observer/Observer 2, Round 1/First Alignment/1-16.txt]

Var1	Var2	Var3	Var4
Endocantion Left	15.2724078451782	-68.9298306878485	0.8679071861707
Endocantion Right	-16.2944841315152	-68.973630141752	-0.387137308064442
Exocantion Left	38.1244565805862	-63.1085515363533	0
Exocantion Right	-38.1244565805862	-63.1085515363533	0
Transition fixation top ear/face Left	68.4265055776144	3.69249840431436	-0.0630332937248701
Transition fixation top ear/face Right	-65.5895822841274	2.42308984147695	0.0630332937248233
Nasion	0.816581669818547	-80.4803165250005	3.30111094400463
Pretragion Left	61.9942757781771	-0.447009955524635	-22.8628429369227
Pretragion Right	-59.3644895793083	0.447009955524642	-22.1354091973767
Nasal Point	1.34047124440912	-92.6782290774428	-24.0581755283708
Pupil Right	-29.0293144462437	-67.5055009915569	0.981438894935908
Pupil Left	26.908278484352	-68.2237678794239	0.438505686555227
Labial Commisure Right	-23.9654117619675	-69.0386063380105	-49.3618341613609
Labial Commisure Left	21.119511459883	-71.8055261774694	-48.8167755546447
Tragus L redef	60.5713400365324	1.60764999763919	-24.4007313880535
Tragus R redef	-57.9753507237864	0.891005918312636	-25.741189633608
