# Supplementary material for: A semi-automatic three-dimensional technique using a regionalized facial template enables facial growth assessment in healthy children from 1.5 to 5.0 years of age
Source: PeerJ. 2022 Jun 7;10:e13281. doi: 10.7717/peerj.13281 (PMC9186324; doi:10.7717/peerj.13281)
Supplement: Supplemental Information 1 [file peerj-10-13281-s001.zip › Sub/Landmark/Inter Observer/Observer 2, Round 1/First Alignment/1-17.txt]

Var1	Var2	Var3	Var4
Endocantion Left	15.9079739456072	-61.2505090118703	-0.999265452413725
Endocantion Right	-15.6550262718831	-61.6581272878505	-1.62271517114851
Exocantion Left	38.5989241816401	-54.9041893735686	-3.55249492027539e-15
Exocantion Right	-38.5989241816401	-54.9041893735686	3.55249492027539e-15
Transition fixation top ear/face Left	64.0299143919038	1.18826448570589	1.85196172223653
Transition fixation top ear/face Right	-68.1890203132124	0.386836690013141	-1.85196172223707
Nasion	0.294981008445198	-72.8225577652134	2.82531220327326
Pretragion Left	-60.9863127286253	0	-24.9438438124044
Pretragion Right	-60.9863127286253	0	-24.9438438124044
Nasal Point	1.61276341892477	-86.0884595022301	-18.6407942381019
Pupil Right	-29.143804090402	-60.4025983068864	2.81872377367459
Pupil Left	25.8824196029069	-60.3339398432131	2.73492336025259
Labial Commisure Right	-17.6694628630196	-69.5753682111462	-43.9297343541728
Labial Commisure Left	21.1882529971914	-65.5408982966313	-44.6051224174203
Tragus L redef	-61.2559455851195	1.03142171697134	-23.9122522863149
Tragus R redef	-59.4688615289268	-1.61854200032175	-27.5482319977679
