# Supplementary material for: A semi-automatic three-dimensional technique using a regionalized facial template enables facial growth assessment in healthy children from 1.5 to 5.0 years of age
Source: PeerJ. 2022 Jun 7;10:e13281. doi: 10.7717/peerj.13281 (PMC9186324; doi:10.7717/peerj.13281)
Supplement: Supplemental Information 1 [file peerj-10-13281-s001.zip › Sub/Landmark/Inter Observer/Observer 2, Round 1/First Alignment/1-18.txt]

Var1	Var2	Var3	Var4
Endocantion Left	15.6730914784705	-60.8413620137501	0.0223263550766709
Endocantion Right	-15.2428749062748	-60.4733855082228	-0.050131005345424
Exocantion Left	35.7173410860887	-57.2393845996947	0
Exocantion Right	-35.7173410860887	-57.2393845996947	0
Transition fixation top ear/face Left	63.525111350568	-0.0433359340420907	0.728859653322359
Transition fixation top ear/face Right	-61.2414031069056	-1.76909879320864	-0.728859653322343
Nasion	0.466139884541535	-70.2535448528147	2.58255872859691
Pretragion Left	56.0667609221886	-0.901422440766027	-18.5435864118369
Pretragion Right	-54.9197009419608	0.901422440766027	-19.6426519334713
Nasal Point	-0.804197874661709	-82.4847792468727	-21.6159778893073
Pupil Right	-26.2396229299674	-59.5732584026919	1.48903330547447
Pupil Left	27.1161259080178	-60.3500833951632	1.77339778797503
Labial Commisure Right	-17.9205879395457	-62.1085607927646	-41.7900186042882
Labial Commisure Left	19.0232198010573	-62.5186681704029	-41.5590985595298
Tragus L redef	54.4086900232978	-3.23172212580949	-20.1855167168967
Tragus R redef	-51.9335015955195	2.2617813947978	-21.6662545384627
