# Supplementary material for: A semi-automatic three-dimensional technique using a regionalized facial template enables facial growth assessment in healthy children from 1.5 to 5.0 years of age
Source: PeerJ. 2022 Jun 7;10:e13281. doi: 10.7717/peerj.13281 (PMC9186324; doi:10.7717/peerj.13281)
Supplement: Supplemental Information 1 [file peerj-10-13281-s001.zip › Sub/Landmark/Inter Observer/Observer 2, Round 1/First Alignment/1-19.txt]

Var1	Var2	Var3	Var4
Endocantion Left	13.2738143592952	-61.5306353241579	-2.89260584775458
Endocantion Right	-14.8720201450674	-60.8831644485758	-3.19564643584622
Exocantion Left	34.34577455736	-55.889116262307	-6.8126351305254e-17
Exocantion Right	-34.34577455736	-55.889116262307	6.81263513052536e-17
Transition fixation top ear/face Left	61.6971359459677	0.504254269585694	1.36209950900781
Transition fixation top ear/face Right	-60.6273147061341	-2.22717862941924	-1.3620995090073
Nasion	-0.199189696787144	-72.0113887825473	0.448554960732257
Pretragion Left	56.2805269139511	0.383407621555314	-17.7966567566149
Pretragion Right	-56.095022222381	-0.383407621555314	-18.6287846952924
Nasal Point	-0.618040193111646	-82.560065003457	-25.5803638268037
Pupil Right	-27.5471939735961	-59.8589516791056	1.11334315446762
Pupil Left	25.0326713229054	-60.5360830946136	1.93687122799441
Labial Commisure Right	-20.1628157115356	-58.6583691097081	-46.6946157100025
Labial Commisure Left	18.9366745808219	-57.5315531811126	-46.6049912016341
Tragus L redef	53.7583354805849	-1.48117025083148	-19.6546897976948
Tragus R redef	-54.0680911893864	-2.69926173910106	-20.478054476901
