# Supplementary material for: A semi-automatic three-dimensional technique using a regionalized facial template enables facial growth assessment in healthy children from 1.5 to 5.0 years of age
Source: PeerJ. 2022 Jun 7;10:e13281. doi: 10.7717/peerj.13281 (PMC9186324; doi:10.7717/peerj.13281)
Supplement: Supplemental Information 1 [file peerj-10-13281-s001.zip › Sub/Landmark/Inter Observer/Observer 2, Round 1/First Alignment/1-2.txt]

Var1	Var2	Var3	Var4
Endocantion Left	16.6790747842685	-59.9405387264024	2.37359990965416
Endocantion Right	-16.1912727937954	-61.2640922597542	2.09134862582982
Exocantion Left	38.29756008443	-53.3350101227559	4.62230234376447e-16
Exocantion Right	-38.29756008443	-53.3350101227559	-4.62230234376447e-16
Transition fixation top ear/face Left	68.1954898806734	3.63008055827546	0.159848003985408
Transition fixation top ear/face Right	-67.3821515985275	4.85428093802446	-0.159848003985418
Nasion	0.508133035122164	-72.2437416803908	5.53569513511558
Pretragion Left	61.2647137476159	0.157227973319969	-20.4649806102506
Pretragion Right	-58.912489865315	-0.157227973319969	-19.9276333075158
Nasal Point	0.365990311636679	-85.4428055429697	-17.5600090564159
Pupil Right	-28.3645219158207	-59.1860583424122	2.42946234321681
Pupil Left	27.972978742359	-58.3642450130595	2.37208570857195
Labial Commisure Right	-19.1901542213669	-69.5658183996657	-52.8278054467283
Labial Commisure Left	17.8840387771904	-70.1338552706816	-51.7713290620444
Tragus L redef	59.6373754491419	-1.33946749685214	-23.2028090983754
Tragus R redef	-57.3826867875064	-2.09544930062901	-22.5720098372847
