# Supplementary material for: A semi-automatic three-dimensional technique using a regionalized facial template enables facial growth assessment in healthy children from 1.5 to 5.0 years of age
Source: PeerJ. 2022 Jun 7;10:e13281. doi: 10.7717/peerj.13281 (PMC9186324; doi:10.7717/peerj.13281)
Supplement: Supplemental Information 1 [file peerj-10-13281-s001.zip › Sub/Landmark/Inter Observer/Observer 2, Round 1/First Alignment/1-20.txt]

Var1	Var2	Var3	Var4
Endocantion Left	13.7248976764575	-62.4448996123182	-0.528253624979691
Endocantion Right	-13.4185732261642	-62.3952749835248	-1.17385342295784
Exocantion Left	33.0044630262806	-57.5128152252468	-1.40482122043619e-14
Exocantion Right	-33.0044630262806	-57.5128152252468	1.40482122043619e-14
Transition fixation top ear/face Left	60.0098276390356	1.17004843318868	-0.878786919824222
Transition fixation top ear/face Right	-62.1312210399705	0.705830444507498	0.878786919824254
Nasion	-0.0728899856576675	-75.0963653392467	1.2167378346084
Pretragion Left	53.1578267168853	0.26318636049001	-23.956456537102
Pretragion Right	-55.8261109073485	-0.263186360490003	-22.0309902907826
Nasal Point	0.385093270408753	-83.7842049045138	-22.6992707972462
Pupil Right	-23.4569310777579	-61.1477503849794	1.6180872926323
Pupil Left	24.6261708975748	-61.1963330730678	1.82296780579081
Labial Commisure Right	-18.8788111064397	-63.5991879411177	-49.5417384969017
Labial Commisure Left	15.9091197294067	-64.0912692078374	-49.6114209000696
Tragus L redef	51.6264425855732	1.13818084512076	-27.5317816485172
Tragus R redef	-54.5535768983864	-2.19514790247247	-25.0414206188748
