# Supplementary material for: A semi-automatic three-dimensional technique using a regionalized facial template enables facial growth assessment in healthy children from 1.5 to 5.0 years of age
Source: PeerJ. 2022 Jun 7;10:e13281. doi: 10.7717/peerj.13281 (PMC9186324; doi:10.7717/peerj.13281)
Supplement: Supplemental Information 1 [file peerj-10-13281-s001.zip › Sub/Landmark/Inter Observer/Observer 2, Round 1/First Alignment/1-3.txt]

Var1	Var2	Var3	Var4
Endocantion Left	15.2533367590329	-59.7300053140379	-0.23453947178806
Endocantion Right	-16.1567212616473	-60.544879479314	-0.200302753619652
Exocantion Left	38.0457397050001	-57.1927307680467	-2.4271274615385e-14
Exocantion Right	-38.0457397050001	-57.1927307680467	2.4271274615385e-14
Transition fixation top ear/face Left	66.5683531891029	1.0290504574808	-3.3411982800928
Transition fixation top ear/face Right	-64.9368660463232	1.81329191579646	3.34119828009279
Nasion	0.895170745323931	-70.8474801523195	4.61377395898856
Pretragion Left	58.4640299735925	-0.495250087005289	-20.1957438737485
Pretragion Right	-58.9475300192975	0.495250087005289	-19.8731246844679
Nasal Point	-0.0246543862505675	-84.3082632681764	-19.3006539690466
Pupil Right	-28.8307370888485	-60.1556602548863	1.07061928953986
Pupil Left	28.3315557843251	-61.1517384332668	1.11215528117472
Labial Commisure Right	-16.804517817401	-67.4431687400813	-49.195271292677
Labial Commisure Left	19.5888432610807	-68.3019169272683	-49.7353677186949
Tragus L redef	57.0502052584928	-1.00784884670668	-23.7948416966452
Tragus R redef	-57.6035354204665	-2.90035393900274	-21.4847622341831
