# Supplementary material for: A semi-automatic three-dimensional technique using a regionalized facial template enables facial growth assessment in healthy children from 1.5 to 5.0 years of age
Source: PeerJ. 2022 Jun 7;10:e13281. doi: 10.7717/peerj.13281 (PMC9186324; doi:10.7717/peerj.13281)
Supplement: Supplemental Information 1 [file peerj-10-13281-s001.zip › Sub/Landmark/Inter Observer/Observer 2, Round 1/First Alignment/1-4.txt]

Var1	Var2	Var3	Var4
Endocantion Left	13.6407227683495	-66.33036172487	-0.930311493885836
Endocantion Right	-14.4577059483409	-64.9488732254101	-0.243628804042498
Exocantion Left	35.1063993524329	-60.8745830492384	-1.6904550177783e-15
Exocantion Right	-35.1063993524329	-60.8745830492384	1.6904550177783e-15
Transition fixation top ear/face Left	67.1927493147778	4.54318955273643	2.76870948101116
Transition fixation top ear/face Right	-64.4262936295903	3.45339895926291	-2.76870948101111
Nasion	-0.758043140663347	-76.1193616121833	2.75615303750885
Pretragion Left	60.4386203514334	-0.749508049528075	-19.1852611115149
Pretragion Right	-58.5715829054398	0.749508049528075	-23.36755281613
Nasal Point	-0.351705988658857	-88.3217937112327	-18.7012370833094
Pupil Right	-26.2114053140209	-65.1643066155179	0.337065337170979
Pupil Left	26.1257773470277	-65.6044101350187	1.38121618769556
Labial Commisure Right	-17.3247412194481	-68.6641628811048	-48.1185055938423
Labial Commisure Left	18.9482066702292	-68.0607878982229	-46.4351994763209
Tragus L redef	59.1417113045307	-3.78012388875551	-20.6235174320265
Tragus R redef	-57.1546912226631	-2.20883954693826	-25.2465269630948
