# Supplementary material for: A semi-automatic three-dimensional technique using a regionalized facial template enables facial growth assessment in healthy children from 1.5 to 5.0 years of age
Source: PeerJ. 2022 Jun 7;10:e13281. doi: 10.7717/peerj.13281 (PMC9186324; doi:10.7717/peerj.13281)
Supplement: Supplemental Information 1 [file peerj-10-13281-s001.zip › Sub/Landmark/Inter Observer/Observer 2, Round 1/First Alignment/1-5.txt]

Var1	Var2	Var3	Var4
Endocantion Left	14.7480095385971	-62.3587772535567	0.0136623437528753
Endocantion Right	-14.1168004462115	-60.9897595136015	0.564122431839974
Exocantion Left	36.4957918361638	-55.3429606407589	-2.80317224661772e-15
Exocantion Right	-36.4957918361638	-55.3429606407588	2.80317224661772e-15
Transition fixation top ear/face Left	66.585783356061	11.7811523932519	2.8926372296127
Transition fixation top ear/face Right	-64.2499828366808	3.02348278810429	-2.89263722961266
Nasion	0.795963933206529	-69.0916710703706	6.46478329569681
Pretragion Left	57.9359421325726	0	-22.7259230886936
Pretragion Right	57.9359421325726	0	-22.7259230886936
Nasal Point	0.305021680948116	-84.3253448535517	-18.574565513379
Pupil Right	-25.9697472153882	-62.4650339759914	3.36838239797825
Pupil Left	26.836414912798	-60.7961450670856	3.53982822453543
Labial Commisure Right	-16.427936711802	-67.9833190820469	-45.7415437413669
Labial Commisure Left	18.5122893650419	-67.7842805271343	-44.6692731725784
Tragus L redef	56.5095635551527	-2.86091403411042	-24.8082063772537
Tragus R redef	58.3806573214714	0.785279243526631	-23.0733947476285
