# Supplementary material for: A semi-automatic three-dimensional technique using a regionalized facial template enables facial growth assessment in healthy children from 1.5 to 5.0 years of age
Source: PeerJ. 2022 Jun 7;10:e13281. doi: 10.7717/peerj.13281 (PMC9186324; doi:10.7717/peerj.13281)
Supplement: Supplemental Information 1 [file peerj-10-13281-s001.zip › Sub/Landmark/Inter Observer/Observer 2, Round 1/First Alignment/1-6.txt]

Var1	Var2	Var3	Var4
Endocantion Left	14.806182874037	-57.7016267032934	-1.93676072819114
Endocantion Right	-14.2666478668262	-57.3244510220533	-1.91430984152162
Exocantion Left	35.7603599287525	-51.7010995717383	1.97592471715584e-15
Exocantion Right	-35.7603599287525	-51.7010995717383	-1.97592471715584e-15
Transition fixation top ear/face Left	58.5565615515416	1.97276872159914	0.51682292820419
Transition fixation top ear/face Right	-57.4905633575637	4.07312445433818	-0.51682292820421
Nasion	0.937575187828791	-68.7198692301501	4.16919694296332
Pretragion Left	54.8097136449222	0	-21.6372820265382
Pretragion Right	54.8097136449222	0	-21.6372820265382
Nasal Point	0.394937159424941	-81.6788548731703	-18.3915821126594
Pupil Right	-25.842944915811	-56.8209366463122	1.23910322624935
Pupil Left	26.5418283267364	-57.029645464855	2.1343301419425
Labial Commisure Right	-18.2329420998076	-64.6204552179229	-50.4560452644932
Labial Commisure Left	18.7302039713738	-63.8755539316268	-50.9163445303848
Tragus L redef	53.40661016362	-2.31164951357859	-23.932553170938
Tragus R redef	55.8442726408849	2.12086454940134	-21.4364480263931
