# Supplementary material for: A semi-automatic three-dimensional technique using a regionalized facial template enables facial growth assessment in healthy children from 1.5 to 5.0 years of age
Source: PeerJ. 2022 Jun 7;10:e13281. doi: 10.7717/peerj.13281 (PMC9186324; doi:10.7717/peerj.13281)
Supplement: Supplemental Information 1 [file peerj-10-13281-s001.zip › Sub/Landmark/Inter Observer/Observer 2, Round 1/First Alignment/1-7.txt]

Var1	Var2	Var3	Var4
Endocantion Left	14.115747043788	-65.6813563087149	0.0309071523863857
Endocantion Right	-14.807443048035	-64.45653632978	0.250943944485769
Exocantion Left	36.1178869974767	-62.0936739083034	-1.15330330018288e-14
Exocantion Right	-36.1178869974767	-62.0936739083033	1.15330330018288e-14
Transition fixation top ear/face Left	66.111718123054	0.107248495425864	-0.379061466788516
Transition fixation top ear/face Right	-62.2574301953099	-0.86776100989885	0.37906146678847
Nasion	-0.746366155206797	-76.3877853349601	4.79919112738629
Pretragion Left	60.4484626655354	-0.845866716840476	-21.232610327295
Pretragion Right	-57.6111215312199	0.845866716840476	-18.1663348029641
Nasal Point	-2.4912483797512	-91.1774907786599	-22.9369394628937
Pupil Right	-25.4807162285489	-65.8347673974925	0.382585869855403
Pupil Left	28.7790263421312	-66.0719116374872	1.22716109028887
Labial Commisure Right	-21.381903227131	-69.4173519228352	-50.9756384828642
Labial Commisure Left	17.2390586679669	-71.6508956735869	-50.5787809933581
Tragus L redef	58.7747824034987	-1.3923407056916	-24.2228509740965
Tragus R redef	-56.1198997557485	-0.75114197294711	-20.3014602820726
