# Supplementary material for: A semi-automatic three-dimensional technique using a regionalized facial template enables facial growth assessment in healthy children from 1.5 to 5.0 years of age
Source: PeerJ. 2022 Jun 7;10:e13281. doi: 10.7717/peerj.13281 (PMC9186324; doi:10.7717/peerj.13281)
Supplement: Supplemental Information 1 [file peerj-10-13281-s001.zip › Sub/Landmark/Inter Observer/Observer 2, Round 1/First Alignment/1-8.txt]

Var1	Var2	Var3	Var4
Endocantion Left	15.2623618887043	-61.7282606452322	-0.5838995723122
Endocantion Right	-16.3721955880884	-62.3070244718213	-0.639551531190162
Exocantion Left	38.6681080271908	-55.7783341784446	-1.10945194194178e-14
Exocantion Right	-38.6681080271908	-55.7783341784446	1.10945194194178e-14
Transition fixation top ear/face Left	-73.6954308621373	2.5886960821951	1.71426363675951e-14
Transition fixation top ear/face Right	-73.6954308621373	2.5886960821951	1.71426363675951e-14
Nasion	0.337511117593927	-72.6672271159427	4.68913033862663
Pretragion Left	61.350634957995	-0.270403989944853	-22.6867628528616
Pretragion Right	-63.169945910978	0.270403989944853	-20.4491343889644
Nasal Point	0.45333217107941	-86.7177640200708	-21.0714505851841
Pupil Right	-29.3328621878763	-60.4730806193566	0.38204281841781
Pupil Left	28.8459537488401	-60.9371283092725	0.100139442841384
Labial Commisure Right	-16.3107510087899	-70.4199356541944	-48.7428576455011
Labial Commisure Left	15.3327994617835	-70.1309756173314	-49.7915236761638
Tragus L redef	58.7640838912666	-1.79262297801947	-24.8623600917861
Tragus R redef	-65.6914685586464	0.615070264895891	-18.6108281338664
