# Supplementary material for: A semi-automatic three-dimensional technique using a regionalized facial template enables facial growth assessment in healthy children from 1.5 to 5.0 years of age
Source: PeerJ. 2022 Jun 7;10:e13281. doi: 10.7717/peerj.13281 (PMC9186324; doi:10.7717/peerj.13281)
Supplement: Supplemental Information 1 [file peerj-10-13281-s001.zip › Sub/Landmark/Inter Observer/Observer 2, Round 1/First Alignment/1-9.txt]

Var1	Var2	Var3	Var4
Endocantion Left	15.0275064811882	-61.1194146362619	0.148040713840756
Endocantion Right	-14.6354074654582	-60.2242139635013	1.19969667799335
Exocantion Left	35.5486251426831	-56.1258425935762	-1.19785091712825e-14
Exocantion Right	-35.5486251426831	-56.1258425935762	1.19785091712825e-14
Transition fixation top ear/face Left	64.7758985336444	1.94603276545421	0.358699479847105
Transition fixation top ear/face Right	-69.1065558966251	1.4924630892785	-0.358699479847081
Nasion	1.18758142915661	-72.1753750473326	5.41316840796995
Pretragion Left	57.5676777169599	-0.468876371849468	-24.1854789750958
Pretragion Right	-57.2581344339516	0.468876371849476	-24.1109515696027
Nasal Point	0.790391570031886	-85.6103323091869	-19.6898868955276
Pupil Right	-25.9276464679172	-59.6983550417192	4.04224043416075
Pupil Left	28.6599495447633	-59.0888700182996	3.94881638683811
Labial Commisure Right	-17.8592626086603	-67.7932910002902	-50.7465046976299
Labial Commisure Left	15.3838299602302	-72.9408668629529	-48.5852370871029
Tragus L redef	56.0574619341577	-2.12846881565567	-26.4592117018367
Tragus R redef	-55.7866847778173	-1.75299571259954	-27.0062053508057
