# Supplementary material for: A semi-automatic three-dimensional technique using a regionalized facial template enables facial growth assessment in healthy children from 1.5 to 5.0 years of age
Source: PeerJ. 2022 Jun 7;10:e13281. doi: 10.7717/peerj.13281 (PMC9186324; doi:10.7717/peerj.13281)
Supplement: Supplemental Information 1 [file peerj-10-13281-s001.zip › Sub/Landmark/Inter Observer/Observer 2, Round 1/Raw/1-1.txt]

Var1	Var2	Var3	Var4
Endocantion Left	42.1444	-65.6387	43.9223
Endocantion Right	11.0021	-62.8854	44.7326
Exocantion Left	63.6415	-65.8092	40.3842
Exocantion Right	-10.7339	-57.2074	37.8033
Transition fixation top ear/face Left	99.3926	-37.3661	-9.24341
Transition fixation top ear/face Right	-37.5917	-20.66	-10.8672
Nasion	26.1618	-65.1606	56.0871
Pretragion Left	87.788	-55.0834	-17.3489
Pretragion Right	-29.569	-43.8505	-18.5982
Nasal Point	23.6919	-90.4053	54.9156
Pupil Right	-0.529272	-60.2224	42.8771
Pupil Left	53.8192	-66.5664	43.573
Labial Commisure Right	5.68375	-106.686	25.7691
Labial Commisure Left	38.5011	-110.252	25.9643
