# Supplementary material for: A semi-automatic three-dimensional technique using a regionalized facial template enables facial growth assessment in healthy children from 1.5 to 5.0 years of age
Source: PeerJ. 2022 Jun 7;10:e13281. doi: 10.7717/peerj.13281 (PMC9186324; doi:10.7717/peerj.13281)
Supplement: Supplemental Information 1 [file peerj-10-13281-s001.zip › Sub/Landmark/Inter Observer/Observer 2, Round 1/Raw/1-10.txt]

Var1	Var2	Var3	Var4
Endocantion Left	0.113316	20.4762	35.9393
Endocantion Right	-29.9617	16.9395	34.3047
Exocantion Left	20.2693	26.2407	35.4814
Exocantion Right	-52.0125	18.2638	29.7565
Transition fixation top ear/face Left	48.357	71.5394	-10.7651
Transition fixation top ear/face Right	-83.3935	54.3481	-21.9286
Nasion	-15.3607	15.6183	47.8959
Pretragion Left	45.9558	50.6745	-24.1918
Pretragion Right	-72.5742	35.6991	-32.9243
Nasal Point	-11.5008	-17.0762	42.3094
Pupil Right	-41.6804	17.3862	35.1553
Pupil Left	10.1066	23.2597	39.4076
Labial Commisure Right	-24.7219	-29.9893	7.09732
Labial Commisure Left	8.10619	-27.0934	10.317
