# Supplementary material for: A semi-automatic three-dimensional technique using a regionalized facial template enables facial growth assessment in healthy children from 1.5 to 5.0 years of age
Source: PeerJ. 2022 Jun 7;10:e13281. doi: 10.7717/peerj.13281 (PMC9186324; doi:10.7717/peerj.13281)
Supplement: Supplemental Information 1 [file peerj-10-13281-s001.zip › Sub/Landmark/Inter Observer/Observer 2, Round 1/Raw/1-11.txt]

Var1	Var2	Var3	Var4
Endocantion Left	32.987	26.1102	50.9948
Endocantion Right	-1.63347	27.679	56.6594
Exocantion Left	55.0161	26.5595	44.7874
Exocantion Right	-23.4551	33.9101	54.0742
Transition fixation top ear/face Left	85.5966	63.5908	-6.78082
Transition fixation top ear/face Right	-60.7181	73.705	12.5164
Nasion	17.1374	24.0509	67.1772
Pretragion Left	71.6157	44.3866	-16.7857
Pretragion Right	-52.6771	53.1968	-0.722626
Nasal Point	14.1889	-6.01996	60.3981
Pupil Right	-13.9826	31.0178	57.2027
Pupil Left	44.8589	25.7731	50.3015
Labial Commisure Right	-12.4935	-11.6943	28.5813
Labial Commisure Left	31.8848	-16.0862	23.8369
