# Supplementary material for: A semi-automatic three-dimensional technique using a regionalized facial template enables facial growth assessment in healthy children from 1.5 to 5.0 years of age
Source: PeerJ. 2022 Jun 7;10:e13281. doi: 10.7717/peerj.13281 (PMC9186324; doi:10.7717/peerj.13281)
Supplement: Supplemental Information 1 [file peerj-10-13281-s001.zip › Sub/Landmark/Inter Observer/Observer 2, Round 1/Raw/1-12.txt]

Var1	Var2	Var3	Var4
Endocantion Left	20.3472	17.3384	37.8758
Endocantion Right	-9.85732	22.5747	36.6542
Exocantion Left	40.2493	17.4613	33.7121
Exocantion Right	-29.835	26.1713	32.6943
Transition fixation top ear/face Left	0	0	0
Transition fixation top ear/face Right	-51.957	58.9409	-24.6656
Nasion	3.80181	20.2004	49.9815
Pretragion Left	0	0	0
Pretragion Right	-48.9572	38.0098	-31.0472
Nasal Point	0.891788	-7.62395	49.2273
Pupil Right	-21.7426	24.8701	37.1037
Pupil Left	31.788	18.8302	38.2567
Labial Commisure Right	-21.5353	-20.4553	22.4029
Labial Commisure Left	20.036	-22.0005	20.2549
