# Supplementary material for: A semi-automatic three-dimensional technique using a regionalized facial template enables facial growth assessment in healthy children from 1.5 to 5.0 years of age
Source: PeerJ. 2022 Jun 7;10:e13281. doi: 10.7717/peerj.13281 (PMC9186324; doi:10.7717/peerj.13281)
Supplement: Supplemental Information 1 [file peerj-10-13281-s001.zip › Sub/Landmark/Inter Observer/Observer 2, Round 1/Raw/1-13.txt]

Var1	Var2	Var3	Var4
Endocantion Left	-5.5974	-34.4621	26.4365
Endocantion Right	-36.3774	-30.4163	27.368
Exocantion Left	15.2432	-34.1612	21.5983
Exocantion Right	-57.8052	-23.9132	22.4393
Transition fixation top ear/face Left	42.2955	-21.5528	-31.0727
Transition fixation top ear/face Right	-85.0753	0.468996	-31.9339
Nasion	-22.517	-32.0309	39.1639
Pretragion Left	35.641	-35.4934	-37.2664
Pretragion Right	-79.7198	-20.5691	-37.3663
Nasal Point	-25.6982	-53.9539	42.104
Pupil Right	-46.7151	-26.0827	27.5838
Pupil Left	5.13608	-33.299	26.6214
Labial Commisure Right	-44.5544	-77.176	12.9352
Labial Commisure Left	-13.9169	-80.6381	13.1718
