# Supplementary material for: A semi-automatic three-dimensional technique using a regionalized facial template enables facial growth assessment in healthy children from 1.5 to 5.0 years of age
Source: PeerJ. 2022 Jun 7;10:e13281. doi: 10.7717/peerj.13281 (PMC9186324; doi:10.7717/peerj.13281)
Supplement: Supplemental Information 1 [file peerj-10-13281-s001.zip › Sub/Landmark/Inter Observer/Observer 2, Round 1/Raw/1-14.txt]

Var1	Var2	Var3	Var4
Endocantion Left	49.5901	-36.8342	88.6924
Endocantion Right	16.7537	-35.1764	86.5539
Exocantion Left	69.3278	-37.49	85.537
Exocantion Right	-3.90146	-35.9528	79.8966
Transition fixation top ear/face Left	101.918	-52.4353	27.7615
Transition fixation top ear/face Right	-25.8854	-48.3781	18.1009
Nasion	32.0694	-28.2902	97.8895
Pretragion Left	94.4519	-73.0286	32.5687
Pretragion Right	-21.4082	-68.2382	22.2741
Nasal Point	29.7083	-49.3648	115.861
Pupil Right	6.23469	-34.4951	84.9842
Pupil Left	58.6069	-35.6694	89.5396
Labial Commisure Right	8.97582	-79.0137	101.323
Labial Commisure Left	48.9717	-79.8915	104.78
