# Supplementary material for: A semi-automatic three-dimensional technique using a regionalized facial template enables facial growth assessment in healthy children from 1.5 to 5.0 years of age
Source: PeerJ. 2022 Jun 7;10:e13281. doi: 10.7717/peerj.13281 (PMC9186324; doi:10.7717/peerj.13281)
Supplement: Supplemental Information 1 [file peerj-10-13281-s001.zip › Sub/Landmark/Inter Observer/Observer 2, Round 1/Raw/1-15.txt]

Var1	Var2	Var3	Var4
Endocantion Left	25.0155	59.1981	62.5667
Endocantion Right	-8.52618	60.2583	63.0088
Exocantion Left	48.9236	56.7776	57.6346
Exocantion Right	-33.0172	62.0923	54.8205
Transition fixation top ear/face Left	79.6186	39.6746	-8.7598
Transition fixation top ear/face Right	-62.3567	51.7372	-8.36417
Nasion	7.41219	69.2263	72.646
Pretragion Left	71.5493	21.1119	-1.33664
Pretragion Right	-58.8262	29.696	-2.63034
Nasal Point	6.43274	42.4904	89.4023
Pupil Right	-22.6929	63.1075	60.6804
Pupil Left	38.0503	59.4516	61.8087
Labial Commisure Right	-17.9035	10.4568	72.2526
Labial Commisure Left	24.7423	9.39249	73.7587
