# Supplementary material for: A semi-automatic three-dimensional technique using a regionalized facial template enables facial growth assessment in healthy children from 1.5 to 5.0 years of age
Source: PeerJ. 2022 Jun 7;10:e13281. doi: 10.7717/peerj.13281 (PMC9186324; doi:10.7717/peerj.13281)
Supplement: Supplemental Information 1 [file peerj-10-13281-s001.zip › Sub/Landmark/Inter Observer/Observer 2, Round 1/Raw/1-16.txt]

Var1	Var2	Var3	Var4
Endocantion Left	9.13447	-37.5916	105.884
Endocantion Right	-22.1488	-33.8941	103.49
Exocantion Left	31.5778	-44.349	103.147
Exocantion Right	-43.4459	-32.7686	95.9891
Transition fixation top ear/face Left	62.6731	-77.8697	45.7881
Transition fixation top ear/face Right	-69.1917	-56.8553	34.2986
Nasion	-4.88047	-28.2425	113.914
Pretragion Left	52.2173	-95.3724	58.5424
Pretragion Right	-67.045	-76.6805	46.0366
Nasal Point	-9.457	-47.3731	136.512
Pupil Right	-34.4077	-31.3777	100.393
Pupil Left	20.5208	-40.0456	106.521
Labial Commisure Right	-38.3906	-76.2376	123.505
Labial Commisure Left	6.01313	-81.4049	130.002
