# Supplementary material for: A semi-automatic three-dimensional technique using a regionalized facial template enables facial growth assessment in healthy children from 1.5 to 5.0 years of age
Source: PeerJ. 2022 Jun 7;10:e13281. doi: 10.7717/peerj.13281 (PMC9186324; doi:10.7717/peerj.13281)
Supplement: Supplemental Information 1 [file peerj-10-13281-s001.zip › Sub/Landmark/Inter Observer/Observer 2, Round 1/Raw/1-17.txt]

Var1	Var2	Var3	Var4
Endocantion Left	65.053	-36.3748	133.382
Endocantion Right	33.5555	-34.2111	133.443
Exocantion Left	87.8165	-37.3174	127.292
Exocantion Right	10.9251	-30.496	126.462
Transition fixation top ear/face Left	113.968	-37.1266	71.5014
Transition fixation top ear/face Right	-18.0623	-29.1411	70.8383
Nasion	49.7037	-31.3082	144.829
Pretragion Left	0	0	0
Pretragion Right	-12.9303	-52.7819	71.0353
Nasal Point	48.9665	-52.9459	157.859
Pupil Right	20.5269	-28.5821	132.094
Pupil Left	75.3281	-33.5271	132.616
Labial Commisure Right	27.7231	-76.256	140.848
Labial Commisure Left	66.4143	-80.3196	137.224
