# Supplementary material for: A semi-automatic three-dimensional technique using a regionalized facial template enables facial growth assessment in healthy children from 1.5 to 5.0 years of age
Source: PeerJ. 2022 Jun 7;10:e13281. doi: 10.7717/peerj.13281 (PMC9186324; doi:10.7717/peerj.13281)
Supplement: Supplemental Information 1 [file peerj-10-13281-s001.zip › Sub/Landmark/Inter Observer/Observer 2, Round 1/Raw/1-18.txt]

Var1	Var2	Var3	Var4
Endocantion Left	24.863	-115.284	56.8185
Endocantion Right	-4.79752	-117.902	48.4916
Exocantion Left	45.1258	-114.248	58.577
Exocantion Right	-23.6422	-120.001	40.1168
Transition fixation top ear/face Left	87.2078	-120.124	11.2508
Transition fixation top ear/face Right	-33.3105	-131.341	-19.1022
Nasion	7.60565	-112.534	61.4029
Pretragion Left	80.5045	-139.57	13.4209
Pretragion Right	-25.815	-149.869	-16.7875
Nasal Point	3.98992	-134.576	76.8257
Pupil Right	-15.1988	-117.411	44.5318
Pupil Left	35.9464	-112.714	59.0103
Labial Commisure Right	-6.28313	-158.967	56.4616
Labial Commisure Left	29.1631	-155.701	66.3593
