# Supplementary material for: A semi-automatic three-dimensional technique using a regionalized facial template enables facial growth assessment in healthy children from 1.5 to 5.0 years of age
Source: PeerJ. 2022 Jun 7;10:e13281. doi: 10.7717/peerj.13281 (PMC9186324; doi:10.7717/peerj.13281)
Supplement: Supplemental Information 1 [file peerj-10-13281-s001.zip › Sub/Landmark/Inter Observer/Observer 2, Round 1/Raw/1-19.txt]

Var1	Var2	Var3	Var4
Endocantion Left	0.741039	-40.4774	47.9026
Endocantion Right	-27.2059	-41.3268	44.5941
Exocantion Left	22.1825	-37.0536	44.3301
Exocantion Right	-46.1883	-38.4191	37.8418
Transition fixation top ear/face Left	54.6808	-34.0141	-9.1936
Transition fixation top ear/face Right	-67.2703	-39.2238	-18.0785
Nasion	-13.7273	-37.6162	57.1228
Pretragion Left	49.6936	-53.2753	-9.93266
Pretragion Right	-62.2113	-56.3564	-19.799
Nasal Point	-14.5719	-63.8552	67.1106
Pupil Right	-39.819	-37.2509	42.4556
Pupil Left	12.4338	-35.3961	48.111
Labial Commisure Right	-31.3194	-84.8688	41.0904
Labial Commisure Left	7.70156	-83.9793	43.6636
