# Supplementary material for: A semi-automatic three-dimensional technique using a regionalized facial template enables facial growth assessment in healthy children from 1.5 to 5.0 years of age
Source: PeerJ. 2022 Jun 7;10:e13281. doi: 10.7717/peerj.13281 (PMC9186324; doi:10.7717/peerj.13281)
Supplement: Supplemental Information 1 [file peerj-10-13281-s001.zip › Sub/Landmark/Inter Observer/Observer 2, Round 1/Raw/1-2.txt]

Var1	Var2	Var3	Var4
Endocantion Left	10.7158	7.87202	16.1566
Endocantion Right	-21.6935	5.26986	21.1723
Exocantion Left	31.2428	10.0674	6.64616
Exocantion Right	-44.6768	6.04955	15.9673
Transition fixation top ear/face Left	53.3629	38.8977	-46.4429
Transition fixation top ear/face Right	-81.1845	32.0881	-31.1614
Nasion	-3.65021	3.94183	30.3354
Pretragion Left	46.6971	18.7758	-52.4559
Pretragion Right	-72.3721	12.7938	-37.3004
Nasal Point	-2.33442	-22.6237	30.7694
Pupil Right	-34.0294	5.91748	21.0089
Pupil Left	21.7021	9.21361	13.411
Labial Commisure Right	-24.2479	-47.0491	2.45795
Labial Commisure Left	12.5873	-44.4474	-1.054
