# Supplementary material for: A semi-automatic three-dimensional technique using a regionalized facial template enables facial growth assessment in healthy children from 1.5 to 5.0 years of age
Source: PeerJ. 2022 Jun 7;10:e13281. doi: 10.7717/peerj.13281 (PMC9186324; doi:10.7717/peerj.13281)
Supplement: Supplemental Information 1 [file peerj-10-13281-s001.zip › Sub/Landmark/Inter Observer/Observer 2, Round 1/Raw/1-20.txt]

Var1	Var2	Var3	Var4
Endocantion Left	-27.5921	6.03871	23.8904
Endocantion Right	-54.6239	3.65133	23.0132
Exocantion Left	-8.1894	7.16967	19.582
Exocantion Right	-74.0249	2.93322	17.3644
Transition fixation top ear/face Left	21.2377	0.546274	-37.5487
Transition fixation top ear/face Right	-100.706	-5.49395	-41.4204
Nasion	-41.9833	8.49436	35.7372
Pretragion Left	15.7348	-22.6189	-33.8821
Pretragion Right	-93.0989	-27.6406	-37.272
Nasal Point	-40.4693	-14.0387	47.4689
Pupil Right	-64.7496	5.61123	21.077
Pupil Left	-16.807	8.90618	22.7139
Labial Commisure Right	-57.251	-44.4176	30.3065
Labial Commisure Left	-22.5708	-42.1911	31.9719
