# Supplementary material for: A semi-automatic three-dimensional technique using a regionalized facial template enables facial growth assessment in healthy children from 1.5 to 5.0 years of age
Source: PeerJ. 2022 Jun 7;10:e13281. doi: 10.7717/peerj.13281 (PMC9186324; doi:10.7717/peerj.13281)
Supplement: Supplemental Information 1 [file peerj-10-13281-s001.zip › Sub/Landmark/Inter Observer/Observer 2, Round 1/Raw/1-3.txt]

Var1	Var2	Var3	Var4
Endocantion Left	34.6493	38.5151	-1.90561
Endocantion Right	3.27471	40.1364	-1.39236
Exocantion Left	57.4936	38.3922	-3.93274
Exocantion Right	-18.4514	43.0754	-4.51399
Transition fixation top ear/face Left	87.7003	58.1111	-57.9068
Transition fixation top ear/face Right	-43.1746	72.5829	-56.8024
Nasion	20.2081	39.1089	10.1094
Pretragion Left	78.6752	42.7139	-63.6993
Pretragion Right	-38.4608	50.649	-65.358
Nasal Point	17.5899	11.8572	12.2138
Pupil Right	-9.29528	42.2305	-1.30571
Pupil Left	47.7264	38.3308	0.0514832
Labial Commisure Right	-0.174962	-7.07043	-15.819
Labial Commisure Left	36.0917	-10.1605	-14.9904
