# Supplementary material for: A semi-automatic three-dimensional technique using a regionalized facial template enables facial growth assessment in healthy children from 1.5 to 5.0 years of age
Source: PeerJ. 2022 Jun 7;10:e13281. doi: 10.7717/peerj.13281 (PMC9186324; doi:10.7717/peerj.13281)
Supplement: Supplemental Information 1 [file peerj-10-13281-s001.zip › Sub/Landmark/Inter Observer/Observer 2, Round 1/Raw/1-4.txt]

Var1	Var2	Var3	Var4
Endocantion Left	-4.41644	-32.5232	45.5013
Endocantion Right	-31.7972	-31.6008	39.0713
Exocantion Left	17.6369	-30.56	44.4048
Exocantion Right	-51.3509	-30.5968	31.3465
Transition fixation top ear/face Left	61.0016	-15.3711	-12.2122
Transition fixation top ear/face Right	-68.3211	-21.0837	-36.675
Nasion	-20.4827	-30.7753	52.9551
Pretragion Left	54.1879	-37.9347	-12.4675
Pretragion Right	-62.3222	-41.8175	-36.8291
Nasal Point	-21.5396	-54.1631	60.7895
Pupil Right	-43.406	-31.0779	37.2017
Pupil Left	7.90025	-30.1092	47.5552
Labial Commisure Right	-33.5729	-79.3089	33.1712
Labial Commisure Left	2.11685	-77.5225	39.65
