# Supplementary material for: A semi-automatic three-dimensional technique using a regionalized facial template enables facial growth assessment in healthy children from 1.5 to 5.0 years of age
Source: PeerJ. 2022 Jun 7;10:e13281. doi: 10.7717/peerj.13281 (PMC9186324; doi:10.7717/peerj.13281)
Supplement: Supplemental Information 1 [file peerj-10-13281-s001.zip › Sub/Landmark/Inter Observer/Observer 2, Round 1/Raw/1-5.txt]

Var1	Var2	Var3	Var4
Endocantion Left	-31.0482	-22.3015	40.5368
Endocantion Right	-59.0153	-18.7913	34.1435
Exocantion Left	-8.33478	-21.9606	38.0524
Exocantion Right	-79.7894	-15.5172	24.6177
Transition fixation top ear/face Left	34.808	-0.139709	-17.4631
Transition fixation top ear/face Right	-95.177	3.1227	-35.3913
Nasion	-45.9315	-17.1754	46.3522
Pretragion Left	23.3877	-27.3243	-16.7555
Pretragion Right	0	0	0
Nasal Point	-50.0527	-45.6535	51.9458
Pupil Right	-70.8566	-15.5817	34.2649
Pupil Left	-18.8199	-19.5409	42.4997
Labial Commisure Right	-63.7122	-64.4693	24.6606
Labial Commisure Left	-29.4438	-66.4792	31.2671
