# Supplementary material for: A semi-automatic three-dimensional technique using a regionalized facial template enables facial growth assessment in healthy children from 1.5 to 5.0 years of age
Source: PeerJ. 2022 Jun 7;10:e13281. doi: 10.7717/peerj.13281 (PMC9186324; doi:10.7717/peerj.13281)
Supplement: Supplemental Information 1 [file peerj-10-13281-s001.zip › Sub/Landmark/Inter Observer/Observer 2, Round 1/Raw/1-6.txt]

Var1	Var2	Var3	Var4
Endocantion Left	-15.8272	81.1582	0.951996
Endocantion Right	-44.8013	80.2265	-1.28535
Exocantion Left	5.49356	81.3239	-3.97067
Exocantion Right	-65.8495	79.3237	-8.59456
Transition fixation top ear/face Left	32.0114	62.593	-52.4142
Transition fixation top ear/face Right	-83.5975	57.6109	-61.4793
Nasion	-30.4494	90.5154	7.99875
Pretragion Left	28.1793	42.6434	-42.613
Pretragion Right	0	0	0
Nasal Point	-31.858	74.3404	28.336
Pupil Right	-56.3197	82.6451	-3.66968
Pupil Left	-4.08154	85.0187	-0.421585
Labial Commisure Right	-49.1743	37.7333	23.2191
Labial Commisure Left	-12.2496	38.0641	25.0894
