# Supplementary material for: A semi-automatic three-dimensional technique using a regionalized facial template enables facial growth assessment in healthy children from 1.5 to 5.0 years of age
Source: PeerJ. 2022 Jun 7;10:e13281. doi: 10.7717/peerj.13281 (PMC9186324; doi:10.7717/peerj.13281)
Supplement: Supplemental Information 1 [file peerj-10-13281-s001.zip › Sub/Landmark/Inter Observer/Observer 2, Round 1/Raw/1-7.txt]

Var1	Var2	Var3	Var4
Endocantion Left	30.3652	123.77	38.2467
Endocantion Right	1.76042	123.016	33.8538
Exocantion Left	52.6094	122.514	37.4821
Exocantion Right	-19.1748	121.457	29.4872
Transition fixation top ear/face Left	89.0025	95.7368	-14.741
Transition fixation top ear/face Right	-38.6413	94.9633	-28.4021
Nasion	14.6255	132.478	44.1356
Pretragion Left	82.5496	77.2615	-5.52825
Pretragion Right	-34.486	77.568	-21.4312
Nasal Point	10.3594	113.832	69.1396
Pupil Right	-8.9878	123.574	33.8501
Pupil Left	44.9369	125.232	39.7039
Labial Commisure Right	-7.07761	78.8707	59.6429
Labial Commisure Left	31.0787	80.7587	65.7467
