# Supplementary material for: A semi-automatic three-dimensional technique using a regionalized facial template enables facial growth assessment in healthy children from 1.5 to 5.0 years of age
Source: PeerJ. 2022 Jun 7;10:e13281. doi: 10.7717/peerj.13281 (PMC9186324; doi:10.7717/peerj.13281)
Supplement: Supplemental Information 1 [file peerj-10-13281-s001.zip › Sub/Landmark/Inter Observer/Observer 2, Round 1/Raw/1-8.txt]

Var1	Var2	Var3	Var4
Endocantion Left	21.2932	60.2496	46.1658
Endocantion Right	-10.1971	57.2155	45.6774
Exocantion Left	44.6393	63.9316	41.1684
Exocantion Right	-32.3319	56.8795	38.6008
Transition fixation top ear/face Left	0	0	0
Transition fixation top ear/face Right	-66.149	63.2414	-20.1321
Nasion	5.74003	62.2773	57.3105
Pretragion Left	70.3723	52.803	-16.4882
Pretragion Right	-53.7643	43.7348	-20.7948
Nasal Point	8.06076	34.6833	67.0174
Pupil Right	-23.1612	57.3374	43.603
Pupil Left	34.7616	62.2897	45.9468
Labial Commisure Right	-5.69319	8.64178	45.9217
Labial Commisure Left	25.9062	10.5445	46.5181
