# Supplementary material for: A semi-automatic three-dimensional technique using a regionalized facial template enables facial growth assessment in healthy children from 1.5 to 5.0 years of age
Source: PeerJ. 2022 Jun 7;10:e13281. doi: 10.7717/peerj.13281 (PMC9186324; doi:10.7717/peerj.13281)
Supplement: Supplemental Information 1 [file peerj-10-13281-s001.zip › Sub/Landmark/Inter Observer/Observer 2, Round 1/Raw/1-9.txt]

Var1	Var2	Var3	Var4
Endocantion Left	7.75656	-25.8473	78.4504
Endocantion Right	-21.3012	-25.7534	72.3321
Exocantion Left	28.6853	-23.0655	77.8817
Exocantion Right	-41.008	-26.0201	64.1364
Transition fixation top ear/face Left	66.5446	2.47446	31.6098
Transition fixation top ear/face Right	-64.6823	-3.92935	5.84696
Nasion	-8.18819	-26.202	87.7852
Pretragion Left	61.9695	-21.15	22.6009
Pretragion Right	-50.4482	-25.4665	-0.409546
Nasal Point	-7.77684	-54.606	89.7506
Pupil Right	-32.6197	-23.4196	70.8102
Pupil Left	20.998	-20.9842	80.78
Labial Commisure Right	-19.5814	-76.2689	57.7953
Labial Commisure Left	11.932	-75.0487	69.6986
