# Supplementary material for: A semi-automatic three-dimensional technique using a regionalized facial template enables facial growth assessment in healthy children from 1.5 to 5.0 years of age
Source: PeerJ. 2022 Jun 7;10:e13281. doi: 10.7717/peerj.13281 (PMC9186324; doi:10.7717/peerj.13281)
Supplement: Supplemental Information 1 [file peerj-10-13281-s001.zip › Sub/Landmark/Landmarks all patient Raw/1-1.txt]

Coordinates	Var2	Var3	Var4
Endo L	71.2765	9.61178	32.4808
Endo R	41.2483	4.60998	36.7819
Exe L	90.1359	15.2787	25.8389
Exo R	19.8451	4.28651	35.3377
Fix L	107.047	37.2191	-27.9745
Fix R	-17.1816	19.3437	-9.40738
Nasion	58.6435	6.83912	42.114
Trag L	102.735	17.1096	-31.7974
Trag R	-7.54962	-0.280979	-14.6353
NasalPoint	62.3676	-14.9713	47.097
Pupil R	31.2837	5.30033	38.1993
Pupil L	81.3473	15.6585	29.228
LCOM R	79.9962	-32.0351	18.5388
LCOM L	46.1741	-38.8368	24.4755
